# Supplementary material for: Cholest-5-en-7-one
Source: Acta Crystallogr Sect E Struct Rep Online. 2010 Jun 16;66(Pt 7):o1668. doi: 10.1107/S1600536810021598 (PMC3007018; doi:10.1107/S1600536810021598)
Supplement: Supplementary file 1 [file e-66-o1668-sup1.cif]

##############################################################################
###                                                                        ###
###        Electronic paper (Acta Crystallographica Section E)             ###
###                                                                        ###
##############################################################################
#                                                                            #
# This CIF contains the data in a paper accepted for publication in Acta     #
# Crystallographica Section E. It conforms to the requirements of Notes      #
# for Authors for Section E, and has been peer reviewed under the auspices   #
# of the IUCr Commission on Journals.                                        #
#                                                                            #
# Full details of the Crystallographic Information File format               #
# are given in the paper "The Crystallographic Information File (CIF):       #
# a New Standard Archive File for Crystallography" by S. R. Hall, F. H.      #
# Allen and I. D. Brown [Acta Cryst. (1991), A47, 655-685].                  #
#                                                                            #
# The current version of the core CIF dictionary is obtainable from          #
# ftp://ftp.iucr.org/pub/cif_core.dic. The current version number is 2.4.    #
#                                                                            #
# Software is freely available for graphical display of the structure(s) in  #
# this CIF.  For information consult the CIF home page http://www.iucr.org/  #
# cif/home.html                                                              #
#                                                                            #
# This file may be used for bona fide research purposes within the           #
# scientific community so long as proper attribution is given to the journal # 
# article from which it was obtained.                                        #
#                                                                            #
##############################################################################
                                             
data_global
_audit_creation_method     'form.cif (version 2.0)'
_journal_data_validation_number     ?
_journal_date_recd_electronic     2010-06-02
_journal_date_accepted     2010-06-07
_journal_name_full     'Acta Crystallographica, Section E'
_journal_year     2010
_journal_volume     66
_journal_issue      7
_journal_page_first     o1668
_journal_page_last     o1668
_journal_paper_category     QO
_journal_coeditor_code     IS2558
_publ_contact_author_name     'Prof. Fun, Hoong-Kun'
_publ_contact_author_address
;
      X-ray Crystallography Unit
      School of Physics
      Universiti Sains Malaysia
      11800 USM, Penang
      MALAYSIA
;
_publ_contact_author_email     'hkfun@usm.my'
_publ_contact_author_fax     '604 6579150'
_publ_contact_author_phone     '604 6533652'
_publ_section_title
;
Cholest-5-en-7-one
;
loop_
    _publ_author_name
    _publ_author_footnote
    _publ_author_address
    'Mohd. Shaheen Khan' ?
;
        Bio-resource, Paper and Coatings Technology Division
        School of Industrial Technology
        Universiti Sains Malaysia
        11800 USM, Penang
        Malaysia
;
    'Othman Sulaiman' ?
;
        Bio-resource, Paper and Coatings Technology Division
        School of Industrial Technology
        Universiti Sains Malaysia
        11800 USM, Penang
        Malaysia
;
    'Rokiah Hashim' ?
;
        Bio-resource, Paper and Coatings Technology Division
        School of Industrial Technology
        Universiti Sains Malaysia
        11800 USM, Penang
        Malaysia
;
    'Ching Kheng Quah'
;
      Thomson Reuters ResearcherID: A-5525-2009.
;
;
      X-ray Crystallography Unit
      School of Physics
      Universiti Sains Malaysia
      11800 USM, Penang
      Malaysia
;
    'Hoong-Kun Fun'
;
      Thomson Reuters ResearcherID: A-3561-2009.
;
;     X-ray Crystallography Unit
      School of Physics
      Universiti Sains Malaysia
      11800 USM, Penang
      Malaysia
;
data_I
_audit_creation_method     SHELXL-97
_chemical_name_systematic
;
Cholest-5-en-7-one
;
_chemical_name_common     ?
_chemical_formula_moiety     'C27 H44 O'
_chemical_formula_sum     'C27 H44 O'
_chemical_formula_iupac     'C27 H44 O'
_chemical_formula_weight     384.62
_chemical_melting_point     ?
_symmetry_cell_setting     monoclinic
_symmetry_space_group_name_H-M     'P 21'
_symmetry_space_group_name_Hall     'P 2yb'
loop_
    _symmetry_equiv_pos_as_xyz
    'x, y, z'
    '-x, y+1/2, -z'
_cell_length_a     6.3468(13)
_cell_length_b     11.517(3)
_cell_length_c     15.678(3)
_cell_angle_alpha     90.00
_cell_angle_beta     91.470(5)
_cell_angle_gamma     90.00
_cell_volume     1145.6(4)
_cell_formula_units_Z     2
_cell_measurement_reflns_used     2115
_cell_measurement_theta_min     2.19
_cell_measurement_theta_max     27.76
_cell_measurement_temperature     100
_exptl_crystal_description     'plate'
_exptl_crystal_colour     'colourless'
_exptl_crystal_size_max     0.25
_exptl_crystal_size_mid     0.179
_exptl_crystal_size_min     0.033
_exptl_crystal_density_diffrn     1.115
_exptl_crystal_density_meas     ?
_exptl_crystal_density_method     'not measured'
_exptl_crystal_F_000     428
_exptl_absorpt_coefficient_mu     0.065
_exptl_absorpt_correction_type     multi-scan
_exptl_absorpt_process_details     '(<i>SADABS</i>; Bruker, 2009)'
_exptl_absorpt_correction_T_min     0.9840
_exptl_absorpt_correction_T_max     0.9979
_exptl_special_details
;
The crystal was placed in the cold stream of an Oxford Cyrosystems Cobra
open-flow nitrogen cryostat (Cosier & Glazer, 1986) operating at 100.0 (1) K.
;
_diffrn_ambient_temperature     100
_diffrn_radiation_type     MoK\a
_diffrn_radiation_wavelength     0.71073
_diffrn_radiation_source     'fine-focus sealed tube'
_diffrn_radiation_monochromator     graphite
_diffrn_measurement_device_type
;
Bruker SMART APEXII DUO CCD area-detector diffractometer
;
_diffrn_measurement_method     '\f and \w scans'
_diffrn_detector_area_resol_mean     ?
_diffrn_reflns_number     13066
_diffrn_reflns_av_R_equivalents     0.0583
_diffrn_reflns_av_sigmaI/netI     0.0580
_diffrn_reflns_theta_min     1.30
_diffrn_reflns_theta_max     30.15
_diffrn_reflns_theta_full     30.15
_diffrn_measured_fraction_theta_max     0.992
_diffrn_measured_fraction_theta_full     0.992
_diffrn_reflns_limit_h_min     -8
_diffrn_reflns_limit_h_max     8
_diffrn_reflns_limit_k_min     -16
_diffrn_reflns_limit_k_max     16
_diffrn_reflns_limit_l_min     -21
_diffrn_reflns_limit_l_max     22
_diffrn_standards_number     0
_diffrn_standards_interval_count     .
_diffrn_standards_interval_time     .
_diffrn_standards_decay_%     ?
_refine_special_details
;
Refinement of <i>F</i>^2^ against ALL reflections. The weighted <i>R</i>-factor
<i>wR</i> and goodness of fit <i>S</i> are based on <i>F</i>^2^, conventional
<i>R</i>-factors <i>R</i> are based on <i>F</i>, with <i>F</i> set to zero for
negative <i>F</i>^2^. The threshold expression of <i>F</i>^2^ >
\s(<i>F</i>^2^) is used only for calculating <i>R</i>-factors(gt) <i>etc</i>.
and is not relevant to the choice of reflections for refinement.
<i>R</i>-factors based on <i>F</i>^2^ are statistically about twice as large
as those based on <i>F</i>, and <i>R</i>- factors based on ALL data will be
even larger.
;
_reflns_number_total     3512
_reflns_number_gt     2776
_reflns_threshold_expression     I>2\s(I)
_refine_ls_structure_factor_coef     Fsqd
_refine_ls_matrix_type     full
_refine_ls_R_factor_all     0.0720
_refine_ls_R_factor_gt     0.0507
_refine_ls_wR_factor_gt     0.1162
_refine_ls_wR_factor_ref     0.1316
_refine_ls_goodness_of_fit_ref     1.040
_refine_ls_restrained_S_all     1.040
_refine_ls_number_reflns     3512
_refine_ls_number_parameters     252
_refine_ls_number_restraints     1
_refine_ls_hydrogen_treatment     constr
_refine_ls_weighting_scheme     calc
_refine_ls_weighting_details
         'calc w=1/[\s^2^(Fo^2^)+(0.0534P)^2^+0.3776P] where P=(Fo^2^+2Fc^2^)/3'
_atom_sites_solution_hydrogens     geom
_atom_sites_solution_primary     direct
_atom_sites_solution_secondary     difmap
_refine_ls_shift/su_max     0.001
_refine_ls_shift/su_mean     0.000
_refine_diff_density_max     0.508
_refine_diff_density_min     -0.435
_refine_ls_extinction_method     none
_refine_ls_extinction_coef     ?
loop_
    _atom_type_symbol
    _atom_type_description
    _atom_type_scat_dispersion_real
    _atom_type_scat_dispersion_imag
    _atom_type_scat_source
    'C' 'C' 0.0033 0.0000
                         'International Tables Vol C Tables 4.2.6.8 and 6.1.1.4'
    'H' 'H' 0.0000 0.0000
                         'International Tables Vol C Tables 4.2.6.8 and 6.1.1.4'
    'O' 'O' 0.0106 0.0000
                         'International Tables Vol C Tables 4.2.6.8 and 6.1.1.4'
_computing_data_collection     '<i>APEX2</i> (Bruker, 2009)'
_computing_cell_refinement     '<i>SAINT</i> (Bruker, 2009)'
_computing_data_reduction     '<i>SAINT</i> (Bruker, 2009)'
_computing_structure_solution     '<i>SHELXTL</i> (Sheldrick, 2008)'
_computing_structure_refinement     '<i>SHELXTL</i> (Sheldrick, 2008)'
_computing_molecular_graphics     '<i>SHELXTL</i> (Sheldrick, 2008)'
_computing_publication_material
;
<i>SHELXTL</i> (Sheldrick, 2008) and <i>PLATON</i> (Spek, 2009)
;
loop_
    _atom_site_type_symbol
    _atom_site_label
    _atom_site_fract_x
    _atom_site_fract_y
    _atom_site_fract_z
    _atom_site_U_iso_or_equiv
    _atom_site_adp_type
    _atom_site_calc_flag
    _atom_site_refinement_flags
    _atom_site_occupancy
    _atom_site_disorder_assembly
    _atom_site_disorder_group
    O O1 -0.4772(3) 0.33629(19) 1.00165(15) 0.0316(5) Uani d . 1 . .
    C C1 -0.0378(3) 0.1067(2) 0.87139(16) 0.0161(5) Uani d . 1 . .
    C C2 0.1540(4) 0.0845(2) 0.92977(16) 0.0201(5) Uani d . 1 . .
    H H2A 0.2407 0.1539 0.9323 0.024 Uiso calc R 1 . .
    H H2B 0.2376 0.0224 0.9061 0.024 Uiso calc R 1 . .
    C C3 0.0906(4) 0.0514(2) 1.02042(17) 0.0225(5) Uani d . 1 . .
    H H3A 0.2171 0.0426 1.0559 0.027 Uiso calc R 1 . .
    H H3B 0.0194 -0.0232 1.0185 0.027 Uiso calc R 1 . .
    C C4 -0.0544(4) 0.1409(2) 1.06179(16) 0.0185(5) Uani d . 1 . .
    H H4A 0.0278 0.2126 1.0678 0.022 Uiso calc R 1 . .
    C C5 -0.1179(4) 0.1052(2) 1.15351(16) 0.0196(5) Uani d . 1 . .
    C C6 0.0827(4) 0.1099(3) 1.21199(18) 0.0283(6) Uani d . 1 . .
    H H6A 0.1757 0.0470 1.1963 0.034 Uiso calc R 1 . .
    H H6B 0.1558 0.1823 1.2016 0.034 Uiso calc R 1 . .
    C C7 0.0402(5) 0.1007(3) 1.30742(18) 0.0344(7) Uani d . 1 . .
    H H7A -0.0224 0.0259 1.3196 0.041 Uiso calc R 1 . .
    H H7B 0.1719 0.1067 1.3399 0.041 Uiso calc R 1 . .
    C C8 -0.1088(5) 0.1976(3) 1.33392(19) 0.0382(7) Uani d . 1 . .
    H H8A -0.1375 0.1906 1.3942 0.046 Uiso calc R 1 . .
    H H8B -0.0432 0.2725 1.3246 0.046 Uiso calc R 1 . .
    C C9 -0.3134(5) 0.1899(3) 1.28214(18) 0.0292(6) Uani d . 1 . .
    H H9A -0.3867 0.1193 1.2975 0.035 Uiso calc R 1 . .
    H H9B -0.4024 0.2551 1.2965 0.035 Uiso calc R 1 . .
    C C10 -0.2795(4) 0.1900(2) 1.18697(17) 0.0210(5) Uani d . 1 . .
    C C11 -0.3927(4) 0.2611(2) 1.13562(17) 0.0225(5) Uani d . 1 . .
    H H11A -0.4862 0.3119 1.1610 0.027 Uiso calc R 1 . .
    C C12 -0.3792(4) 0.2643(2) 1.04303(17) 0.0200(5) Uani d . 1 . .
    C C13 -0.2455(4) 0.1700(2) 1.00234(16) 0.0171(5) Uani d . 1 . .
    H H13A -0.3321 0.1000 0.9958 0.021 Uiso calc R 1 . .
    C C14 -0.1667(4) 0.2043(2) 0.91427(16) 0.0163(5) Uani d . 1 . .
    H H14A -0.0687 0.2690 0.9239 0.020 Uiso calc R 1 . .
    C C15 -0.3230(4) 0.2445(2) 0.84445(16) 0.0222(5) Uani d . 1 . .
    H H15A -0.3637 0.3247 0.8531 0.027 Uiso calc R 1 . .
    H H15B -0.4485 0.1964 0.8432 0.027 Uiso calc R 1 . .
    C C16 -0.1995(4) 0.2306(2) 0.76141(17) 0.0219(5) Uani d . 1 . .
    H H16A -0.1674 0.3062 0.7377 0.026 Uiso calc R 1 . .
    H H16B -0.2826 0.1874 0.7195 0.026 Uiso calc R 1 . .
    C C17 0.0071(4) 0.1643(2) 0.78416(16) 0.0176(5) Uani d . 1 . .
    H H17A 0.1178 0.2224 0.7941 0.021 Uiso calc R 1 . .
    C C18 0.0752(4) 0.0879(2) 0.70931(16) 0.0196(5) Uani d . 1 . .
    H H18A -0.0375 0.0310 0.6992 0.024 Uiso calc R 1 . .
    C C19 0.0939(4) 0.1585(3) 0.62657(16) 0.0233(5) Uani d . 1 . .
    H H19A 0.1268 0.1053 0.5808 0.028 Uiso calc R 1 . .
    H H19B -0.0427 0.1924 0.6128 0.028 Uiso calc R 1 . .
    C C20 0.2579(4) 0.2556(2) 0.62794(17) 0.0221(5) Uani d . 1 . .
    H H20A 0.2318 0.3072 0.6754 0.027 Uiso calc R 1 . .
    H H20B 0.3971 0.2223 0.6366 0.027 Uiso calc R 1 . .
    C C21 0.2520(4) 0.3250(3) 0.54552(19) 0.0320(7) Uani d . 1 . .
    H H21A 0.1114 0.3567 0.5371 0.038 Uiso calc R 1 . .
    H H21B 0.2772 0.2725 0.4985 0.038 Uiso calc R 1 . .
    C C22 0.4102(5) 0.4243(3) 0.5418(2) 0.0320(7) Uani d . 1 . .
    H H22A 0.4035 0.4667 0.5958 0.038 Uiso calc R 1 . .
    C C23 0.3563(6) 0.5096(4) 0.4707(3) 0.0520(7) Uani d . 1 . .
    H H23A 0.4624 0.5689 0.4693 0.078 Uiso calc R 1 . .
    H H23B 0.2219 0.5445 0.4810 0.078 Uiso calc R 1 . .
    H H23C 0.3504 0.4694 0.4171 0.078 Uiso calc R 1 . .
    C C24 0.6329(5) 0.3824(4) 0.5333(3) 0.0520(7) Uani d . 1 . .
    H H24A 0.7271 0.4476 0.5350 0.078 Uiso calc R 1 . .
    H H24B 0.6459 0.3422 0.4801 0.078 Uiso calc R 1 . .
    H H24C 0.6680 0.3307 0.5796 0.078 Uiso calc R 1 . .
    C C25 -0.1682(4) -0.0043(2) 0.85817(18) 0.0228(5) Uani d . 1 . .
    H H25A -0.0796 -0.0649 0.8371 0.034 Uiso calc R 1 . .
    H H25B -0.2809 0.0104 0.8176 0.034 Uiso calc R 1 . .
    H H25C -0.2257 -0.0278 0.9115 0.034 Uiso calc R 1 . .
    C C26 -0.2164(5) -0.0170(2) 1.15541(19) 0.0270(6) Uani d . 1 . .
    H H26A -0.3263 -0.0224 1.1124 0.040 Uiso calc R 1 . .
    H H26B -0.2743 -0.0307 1.2105 0.040 Uiso calc R 1 . .
    H H26C -0.1099 -0.0739 1.1446 0.040 Uiso calc R 1 . .
    C C27 0.2764(4) 0.0194(2) 0.72725(18) 0.0234(5) Uani d . 1 . .
    H H27A 0.3139 -0.0225 0.6769 0.035 Uiso calc R 1 . .
    H H27B 0.2542 -0.0343 0.7730 0.035 Uiso calc R 1 . .
    H H27C 0.3882 0.0719 0.7432 0.035 Uiso calc R 1 . .
loop_
    _atom_site_aniso_label
    _atom_site_aniso_U_11
    _atom_site_aniso_U_22
    _atom_site_aniso_U_33
    _atom_site_aniso_U_12
    _atom_site_aniso_U_13
    _atom_site_aniso_U_23
    O1 0.0336(11) 0.0294(11) 0.0322(11) 0.0148(9) 0.0057(8) 0.0012(9)
    C1 0.0144(10) 0.0140(10) 0.0201(12) 0.0000(9) 0.0035(8) 0.0013(10)
    C2 0.0156(10) 0.0227(12) 0.0222(12) 0.0014(9) 0.0048(9) 0.0033(11)
    C3 0.0207(12) 0.0259(13) 0.0213(13) 0.0073(10) 0.0054(10) 0.0053(11)
    C4 0.0184(11) 0.0179(11) 0.0192(12) 0.0001(9) 0.0030(9) 0.0024(10)
    C5 0.0222(11) 0.0170(11) 0.0199(12) 0.0015(10) 0.0064(9) 0.0022(10)
    C6 0.0264(13) 0.0351(15) 0.0235(13) 0.0030(12) 0.0012(10) 0.0034(13)
    C7 0.0378(16) 0.0427(18) 0.0226(14) 0.0050(15) 0.0003(12) 0.0029(14)
    C8 0.0532(19) 0.0413(18) 0.0203(14) 0.0078(16) 0.0044(13) -0.0032(14)
    C9 0.0379(15) 0.0256(13) 0.0245(14) 0.0041(12) 0.0090(11) 0.0016(12)
    C10 0.0232(12) 0.0159(11) 0.0243(13) -0.0019(10) 0.0065(10) -0.0012(10)
    C11 0.0229(12) 0.0188(12) 0.0263(13) 0.0007(10) 0.0079(10) -0.0013(11)
    C12 0.0179(11) 0.0167(11) 0.0255(13) -0.0007(9) 0.0046(9) -0.0007(10)
    C13 0.0150(10) 0.0170(11) 0.0196(11) -0.0003(9) 0.0039(8) 0.0004(10)
    C14 0.0149(10) 0.0144(10) 0.0199(12) -0.0024(9) 0.0037(8) 0.0015(10)
    C15 0.0188(11) 0.0236(13) 0.0244(13) 0.0078(10) 0.0029(9) 0.0017(11)
    C16 0.0187(11) 0.0242(12) 0.0229(13) 0.0020(10) 0.0019(9) 0.0041(11)
    C17 0.0138(10) 0.0163(11) 0.0228(12) -0.0024(9) 0.0025(9) 0.0011(10)
    C18 0.0185(11) 0.0193(12) 0.0212(12) -0.0025(9) 0.0036(9) -0.0020(10)
    C19 0.0213(12) 0.0304(14) 0.0181(12) 0.0022(11) 0.0003(10) 0.0009(11)
    C20 0.0245(12) 0.0232(13) 0.0187(12) 0.0020(10) 0.0018(9) 0.0025(11)
    C21 0.0226(13) 0.0477(18) 0.0258(15) 0.0027(13) 0.0029(11) 0.0120(14)
    C22 0.0381(16) 0.0290(14) 0.0294(16) 0.0061(13) 0.0145(13) 0.0078(13)
    C23 0.0340(11) 0.0552(16) 0.0672(17) 0.0041(11) 0.0088(11) 0.0357(15)
    C24 0.0340(11) 0.0552(16) 0.0672(17) 0.0041(11) 0.0088(11) 0.0357(15)
    C25 0.0240(12) 0.0151(11) 0.0297(14) -0.0007(10) 0.0080(10) 0.0009(11)
    C26 0.0386(15) 0.0168(12) 0.0260(14) -0.0028(11) 0.0102(12) 0.0037(11)
    C27 0.0260(12) 0.0212(12) 0.0232(13) 0.0030(10) 0.0065(10) 0.0006(11)
_geom_special_details
;
All e.s.d.'s (except the e.s.d. in the dihedral angle between two l.s. planes)
are estimated using the full covariance matrix. The cell e.s.d.'s are taken
into account individually in the estimation of e.s.d.'s in distances, angles
and torsion angles; correlations between e.s.d.'s in cell parameters are only
used when they are defined by crystal symmetry. An approximate (isotropic)
treatment of cell e.s.d.'s is used for estimating e.s.d.'s involving l.s.
planes.
;
loop_
    _geom_bond_atom_site_label_1
    _geom_bond_atom_site_label_2
    _geom_bond_site_symmetry_2
    _geom_bond_distance
    _geom_bond_publ_flag
    O1 C12 . 1.215(3) ?
    C1 C2 . 1.526(3) ?
    C1 C25 . 1.534(3) ?
    C1 C17 . 1.553(3) ?
    C1 C14 . 1.554(3) ?
    C2 C3 . 1.535(3) ?
    C2 H2A . 0.9700 ?
    C2 H2B . 0.9700 ?
    C3 C4 . 1.537(3) ?
    C3 H3A . 0.9700 ?
    C3 H3B . 0.9700 ?
    C4 C13 . 1.547(3) ?
    C4 C5 . 1.558(3) ?
    C4 H4A . 0.9800 ?
    C5 C10 . 1.519(3) ?
    C5 C26 . 1.541(4) ?
    C5 C6 . 1.550(4) ?
    C6 C7 . 1.531(4) ?
    C6 H6A . 0.9700 ?
    C6 H6B . 0.9700 ?
    C7 C8 . 1.527(5) ?
    C7 H7A . 0.9700 ?
    C7 H7B . 0.9700 ?
    C8 C9 . 1.516(5) ?
    C8 H8A . 0.9700 ?
    C8 H8B . 0.9700 ?
    C9 C10 . 1.513(4) ?
    C9 H9A . 0.9700 ?
    C9 H9B . 0.9700 ?
    C10 C11 . 1.344(4) ?
    C11 C12 . 1.457(4) ?
    C11 H11A . 0.9300 ?
    C12 C13 . 1.528(3) ?
    C13 C14 . 1.532(3) ?
    C13 H13A . 0.9800 ?
    C14 C15 . 1.530(4) ?
    C14 H14A . 0.9800 ?
    C15 C16 . 1.545(3) ?
    C15 H15A . 0.9700 ?
    C15 H15B . 0.9700 ?
    C16 C17 . 1.551(3) ?
    C16 H16A . 0.9700 ?
    C16 H16B . 0.9700 ?
    C17 C18 . 1.537(3) ?
    C17 H17A . 0.9800 ?
    C18 C27 . 1.521(4) ?
    C18 C19 . 1.538(4) ?
    C18 H18A . 0.9800 ?
    C19 C20 . 1.528(4) ?
    C19 H19A . 0.9700 ?
    C19 H19B . 0.9700 ?
    C20 C21 . 1.519(4) ?
    C20 H20A . 0.9700 ?
    C20 H20B . 0.9700 ?
    C21 C22 . 1.524(5) ?
    C21 H21A . 0.9700 ?
    C21 H21B . 0.9700 ?
    C22 C24 . 1.502(4) ?
    C22 C23 . 1.518(5) ?
    C22 H22A . 0.9800 ?
    C23 H23A . 0.9600 ?
    C23 H23B . 0.9600 ?
    C23 H23C . 0.9600 ?
    C24 H24A . 0.9600 ?
    C24 H24B . 0.9600 ?
    C24 H24C . 0.9600 ?
    C25 H25A . 0.9600 ?
    C25 H25B . 0.9600 ?
    C25 H25C . 0.9600 ?
    C26 H26A . 0.9600 ?
    C26 H26B . 0.9600 ?
    C26 H26C . 0.9600 ?
    C27 H27A . 0.9600 ?
    C27 H27B . 0.9600 ?
    C27 H27C . 0.9600 ?
loop_
    _geom_angle_atom_site_label_1
    _geom_angle_atom_site_label_2
    _geom_angle_atom_site_label_3
    _geom_angle_site_symmetry_1
    _geom_angle_site_symmetry_3
    _geom_angle
    _geom_angle_publ_flag
    C2 C1 C25 . . 111.2(2) ?
    C2 C1 C17 . . 115.98(18) ?
    C25 C1 C17 . . 110.3(2) ?
    C2 C1 C14 . . 106.4(2) ?
    C25 C1 C14 . . 111.92(18) ?
    C17 C1 C14 . . 100.51(18) ?
    C1 C2 C3 . . 111.90(19) ?
    C1 C2 H2A . . 109.2 ?
    C3 C2 H2A . . 109.2 ?
    C1 C2 H2B . . 109.2 ?
    C3 C2 H2B . . 109.2 ?
    H2A C2 H2B . . 107.9 ?
    C2 C3 C4 . . 113.4(2) ?
    C2 C3 H3A . . 108.9 ?
    C4 C3 H3A . . 108.9 ?
    C2 C3 H3B . . 108.9 ?
    C4 C3 H3B . . 108.9 ?
    H3A C3 H3B . . 107.7 ?
    C3 C4 C13 . . 111.1(2) ?
    C3 C4 C5 . . 112.6(2) ?
    C13 C4 C5 . . 113.32(19) ?
    C3 C4 H4A . . 106.4 ?
    C13 C4 H4A . . 106.4 ?
    C5 C4 H4A . . 106.4 ?
    C10 C5 C26 . . 107.6(2) ?
    C10 C5 C6 . . 109.0(2) ?
    C26 C5 C6 . . 110.3(2) ?
    C10 C5 C4 . . 110.0(2) ?
    C26 C5 C4 . . 111.9(2) ?
    C6 C5 C4 . . 108.0(2) ?
    C7 C6 C5 . . 114.4(2) ?
    C7 C6 H6A . . 108.7 ?
    C5 C6 H6A . . 108.7 ?
    C7 C6 H6B . . 108.7 ?
    C5 C6 H6B . . 108.7 ?
    H6A C6 H6B . . 107.6 ?
    C8 C7 C6 . . 109.9(3) ?
    C8 C7 H7A . . 109.7 ?
    C6 C7 H7A . . 109.7 ?
    C8 C7 H7B . . 109.7 ?
    C6 C7 H7B . . 109.7 ?
    H7A C7 H7B . . 108.2 ?
    C9 C8 C7 . . 109.8(3) ?
    C9 C8 H8A . . 109.7 ?
    C7 C8 H8A . . 109.7 ?
    C9 C8 H8B . . 109.7 ?
    C7 C8 H8B . . 109.7 ?
    H8A C8 H8B . . 108.2 ?
    C10 C9 C8 . . 112.7(2) ?
    C10 C9 H9A . . 109.0 ?
    C8 C9 H9A . . 109.0 ?
    C10 C9 H9B . . 109.0 ?
    C8 C9 H9B . . 109.0 ?
    H9A C9 H9B . . 107.8 ?
    C11 C10 C9 . . 120.3(2) ?
    C11 C10 C5 . . 122.7(2) ?
    C9 C10 C5 . . 117.0(2) ?
    C10 C11 C12 . . 124.6(2) ?
    C10 C11 H11A . . 117.7 ?
    C12 C11 H11A . . 117.7 ?
    O1 C12 C11 . . 120.5(2) ?
    O1 C12 C13 . . 123.0(2) ?
    C11 C12 C13 . . 116.5(2) ?
    C12 C13 C14 . . 113.0(2) ?
    C12 C13 C4 . . 109.7(2) ?
    C14 C13 C4 . . 109.24(18) ?
    C12 C13 H13A . . 108.3 ?
    C14 C13 H13A . . 108.3 ?
    C4 C13 H13A . . 108.3 ?
    C15 C14 C13 . . 120.13(19) ?
    C15 C14 C1 . . 104.36(19) ?
    C13 C14 C1 . . 113.01(19) ?
    C15 C14 H14A . . 106.1 ?
    C13 C14 H14A . . 106.1 ?
    C1 C14 H14A . . 106.1 ?
    C14 C15 C16 . . 103.77(19) ?
    C14 C15 H15A . . 111.0 ?
    C16 C15 H15A . . 111.0 ?
    C14 C15 H15B . . 111.0 ?
    C16 C15 H15B . . 111.0 ?
    H15A C15 H15B . . 109.0 ?
    C15 C16 C17 . . 107.5(2) ?
    C15 C16 H16A . . 110.2 ?
    C17 C16 H16A . . 110.2 ?
    C15 C16 H16B . . 110.2 ?
    C17 C16 H16B . . 110.2 ?
    H16A C16 H16B . . 108.5 ?
    C18 C17 C16 . . 111.0(2) ?
    C18 C17 C1 . . 119.3(2) ?
    C16 C17 C1 . . 103.87(18) ?
    C18 C17 H17A . . 107.4 ?
    C16 C17 H17A . . 107.4 ?
    C1 C17 H17A . . 107.4 ?
    C27 C18 C17 . . 114.0(2) ?
    C27 C18 C19 . . 110.3(2) ?
    C17 C18 C19 . . 111.7(2) ?
    C27 C18 H18A . . 106.8 ?
    C17 C18 H18A . . 106.8 ?
    C19 C18 H18A . . 106.8 ?
    C20 C19 C18 . . 116.3(2) ?
    C20 C19 H19A . . 108.2 ?
    C18 C19 H19A . . 108.2 ?
    C20 C19 H19B . . 108.2 ?
    C18 C19 H19B . . 108.2 ?
    H19A C19 H19B . . 107.4 ?
    C21 C20 C19 . . 111.8(2) ?
    C21 C20 H20A . . 109.3 ?
    C19 C20 H20A . . 109.3 ?
    C21 C20 H20B . . 109.3 ?
    C19 C20 H20B . . 109.3 ?
    H20A C20 H20B . . 107.9 ?
    C20 C21 C22 . . 115.2(3) ?
    C20 C21 H21A . . 108.5 ?
    C22 C21 H21A . . 108.5 ?
    C20 C21 H21B . . 108.5 ?
    C22 C21 H21B . . 108.5 ?
    H21A C21 H21B . . 107.5 ?
    C24 C22 C23 . . 109.8(3) ?
    C24 C22 C21 . . 112.6(3) ?
    C23 C22 C21 . . 112.2(3) ?
    C24 C22 H22A . . 107.3 ?
    C23 C22 H22A . . 107.3 ?
    C21 C22 H22A . . 107.3 ?
    C22 C23 H23A . . 109.5 ?
    C22 C23 H23B . . 109.5 ?
    H23A C23 H23B . . 109.5 ?
    C22 C23 H23C . . 109.5 ?
    H23A C23 H23C . . 109.5 ?
    H23B C23 H23C . . 109.5 ?
    C22 C24 H24A . . 109.5 ?
    C22 C24 H24B . . 109.5 ?
    H24A C24 H24B . . 109.5 ?
    C22 C24 H24C . . 109.5 ?
    H24A C24 H24C . . 109.5 ?
    H24B C24 H24C . . 109.5 ?
    C1 C25 H25A . . 109.5 ?
    C1 C25 H25B . . 109.5 ?
    H25A C25 H25B . . 109.5 ?
    C1 C25 H25C . . 109.5 ?
    H25A C25 H25C . . 109.5 ?
    H25B C25 H25C . . 109.5 ?
    C5 C26 H26A . . 109.5 ?
    C5 C26 H26B . . 109.5 ?
    H26A C26 H26B . . 109.5 ?
    C5 C26 H26C . . 109.5 ?
    H26A C26 H26C . . 109.5 ?
    H26B C26 H26C . . 109.5 ?
    C18 C27 H27A . . 109.5 ?
    C18 C27 H27B . . 109.5 ?
    H27A C27 H27B . . 109.5 ?
    C18 C27 H27C . . 109.5 ?
    H27A C27 H27C . . 109.5 ?
    H27B C27 H27C . . 109.5 ?
loop_
    _geom_torsion_atom_site_label_1
    _geom_torsion_atom_site_label_2
    _geom_torsion_atom_site_label_3
    _geom_torsion_atom_site_label_4
    _geom_torsion_site_symmetry_1
    _geom_torsion_site_symmetry_2
    _geom_torsion_site_symmetry_3
    _geom_torsion_site_symmetry_4
    _geom_torsion
    _geom_torsion_publ_flag
    C25 C1 C2 C3 . . . . -64.6(3) ?
    C17 C1 C2 C3 . . . . 168.2(2) ?
    C14 C1 C2 C3 . . . . 57.4(3) ?
    C1 C2 C3 C4 . . . . -55.3(3) ?
    C2 C3 C4 C13 . . . . 51.4(3) ?
    C2 C3 C4 C5 . . . . 179.7(2) ?
    C3 C4 C5 C10 . . . . -173.8(2) ?
    C13 C4 C5 C10 . . . . -46.6(3) ?
    C3 C4 C5 C26 . . . . -54.2(3) ?
    C13 C4 C5 C26 . . . . 72.9(3) ?
    C3 C4 C5 C6 . . . . 67.4(3) ?
    C13 C4 C5 C6 . . . . -165.5(2) ?
    C10 C5 C6 C7 . . . . 49.0(3) ?
    C26 C5 C6 C7 . . . . -68.9(3) ?
    C4 C5 C6 C7 . . . . 168.5(3) ?
    C5 C6 C7 C8 . . . . -57.5(4) ?
    C6 C7 C8 C9 . . . . 58.3(3) ?
    C7 C8 C9 C10 . . . . -54.5(3) ?
    C8 C9 C10 C11 . . . . -131.4(3) ?
    C8 C9 C10 C5 . . . . 49.8(3) ?
    C26 C5 C10 C11 . . . . -104.0(3) ?
    C6 C5 C10 C11 . . . . 136.3(3) ?
    C4 C5 C10 C11 . . . . 18.1(3) ?
    C26 C5 C10 C9 . . . . 74.6(3) ?
    C6 C5 C10 C9 . . . . -45.0(3) ?
    C4 C5 C10 C9 . . . . -163.2(2) ?
    C9 C10 C11 C12 . . . . -177.1(3) ?
    C5 C10 C11 C12 . . . . 1.5(4) ?
    C10 C11 C12 O1 . . . . -175.3(3) ?
    C10 C11 C12 C13 . . . . 7.4(4) ?
    O1 C12 C13 C14 . . . . 25.7(3) ?
    C11 C12 C13 C14 . . . . -157.1(2) ?
    O1 C12 C13 C4 . . . . 147.9(2) ?
    C11 C12 C13 C4 . . . . -34.9(3) ?
    C3 C4 C13 C12 . . . . -176.7(2) ?
    C5 C4 C13 C12 . . . . 55.4(3) ?
    C3 C4 C13 C14 . . . . -52.3(3) ?
    C5 C4 C13 C14 . . . . 179.8(2) ?
    C12 C13 C14 C15 . . . . -53.9(3) ?
    C4 C13 C14 C15 . . . . -176.4(2) ?
    C12 C13 C14 C1 . . . . -177.8(2) ?
    C4 C13 C14 C1 . . . . 59.7(3) ?
    C2 C1 C14 C15 . . . . 166.22(19) ?
    C25 C1 C14 C15 . . . . -72.2(2) ?
    C17 C1 C14 C15 . . . . 44.9(2) ?
    C2 C1 C14 C13 . . . . -61.6(2) ?
    C25 C1 C14 C13 . . . . 60.0(3) ?
    C17 C1 C14 C13 . . . . 177.14(19) ?
    C13 C14 C15 C16 . . . . -161.7(2) ?
    C1 C14 C15 C16 . . . . -33.7(2) ?
    C14 C15 C16 C17 . . . . 9.3(3) ?
    C15 C16 C17 C18 . . . . 147.7(2) ?
    C15 C16 C17 C1 . . . . 18.4(3) ?
    C2 C1 C17 C18 . . . . 83.6(3) ?
    C25 C1 C17 C18 . . . . -43.9(3) ?
    C14 C1 C17 C18 . . . . -162.2(2) ?
    C2 C1 C17 C16 . . . . -152.2(2) ?
    C25 C1 C17 C16 . . . . 80.2(2) ?
    C14 C1 C17 C16 . . . . -38.0(2) ?
    C16 C17 C18 C27 . . . . -179.6(2) ?
    C1 C17 C18 C27 . . . . -59.0(3) ?
    C16 C17 C18 C19 . . . . 54.5(3) ?
    C1 C17 C18 C19 . . . . 175.1(2) ?
    C27 C18 C19 C20 . . . . -65.8(3) ?
    C17 C18 C19 C20 . . . . 62.2(3) ?
    C18 C19 C20 C21 . . . . -175.9(2) ?
    C19 C20 C21 C22 . . . . 179.7(2) ?
    C20 C21 C22 C24 . . . . 71.8(4) ?
    C20 C21 C22 C23 . . . . -163.7(3) ?
