# Supplementary material for: Cholest-5-en-7-one
Source: Acta Crystallogr Sect E Struct Rep Online. 2010 Jun 16;66(Pt 7):o1668. doi: 10.1107/S1600536810021598 (PMC3007018; doi:10.1107/S1600536810021598)
Supplement: Supplementary file 2 [file e-66-o1668-Isup2.hkl]

# 
# h,k,l, Fc-squared, Fo-squared, sigma(Fo-squared) and status flag 
# 
data_I
_shelx_title ' dopm in P2(1) (100K)' 
_shelx_refln_list_code          4 
_shelx_F_calc_maximum      106.12 
_exptl_crystal_F_000       428.00 
_reflns_d_resolution_high  0.7076 
 
loop_ 
 _symmetry_equiv_pos_as_xyz 
 'x, y, z' 
 '-x, y+1/2, -z' 
 
_cell_length_a     6.3468 
_cell_length_b    11.5173 
_cell_length_c    15.6778 
_cell_angle_alpha  90.000 
_cell_angle_beta   91.470 
_cell_angle_gamma  90.000 
 
_shelx_F_squared_multiplier     1.000 
 
loop_ 
 _refln_index_h 
 _refln_index_k 
 _refln_index_l 
 _refln_F_squared_calc 
 _refln_F_squared_meas 
 _refln_F_squared_sigma 
 _refln_observed_status 
   1   0   0     3022.82     3237.07     61.68 o 
   2   0   0      437.82      402.94      5.98 o 
   3   0   0      189.79      186.74      4.50 o 
   4   0   0       18.17       16.32      2.33 o 
   5   0   0       16.11       20.46      3.09 o 
   6   0   0       48.84       52.55      5.00 o 
   7   0   0       14.31       12.21      4.35 o 
   8   0   0        9.95        2.87      4.94 o 
   1   1   0     2685.87     2751.00     36.44 o 
   2   1   0     1298.88     1285.10     12.85 o 
   3   1   0      243.93      232.44      4.30 o 
   4   1   0       93.31       90.49      2.58 o 
   5   1   0       93.59       96.94      3.19 o 
   6   1   0       38.75       41.38      3.00 o 
   7   1   0       51.13       51.90      3.87 o 
   8   1   0       13.05       17.03      4.08 o 
   0   2   0     9834.93     9774.58    273.69 o 
   1   2   0    11261.41    11097.51    174.59 o 
   2   2   0      201.53      246.12      4.33 o 
   3   2   0       77.42       83.82      2.32 o 
   4   2   0       43.30       42.34      2.08 o 
   5   2   0       96.90       89.24      3.13 o 
   6   2   0       12.62       21.27      2.51 o 
   7   2   0        1.75       -1.68      2.92 o 
   8   2   0       25.10       24.42      4.25 o 
   1   3   0     2902.16     3189.77     53.26 o 
   2   3   0      255.32      251.78      5.25 o 
   3   3   0      995.58      939.47     12.04 o 
   4   3   0      148.50      144.81      3.58 o 
   5   3   0      129.11      138.23      4.05 o 
   6   3   0       44.02       43.46      2.98 o 
   7   3   0        9.12        8.58      3.26 o 
   8   3   0       26.51       19.85     10.51 o 
   0   4   0      178.82      199.95     12.03 o 
   2   4   0     2639.11     2889.19     46.50 o 
   3   4   0       50.40       46.45      2.47 o 
   4   4   0        3.82        6.33      1.74 o 
   5   4   0      124.01      119.71      4.42 o 
   6   4   0       31.35       29.45      3.01 o 
   7   4   0       25.78       14.38      4.05 o 
   8   4   0        2.42        7.73      4.94 o 
   1   5   0     1944.86     2095.46     29.22 o 
   2   5   0      298.01      328.34      5.86 o 
   3   5   0      113.56      127.11      4.31 o 
   4   5   0        0.83        2.50      1.56 o 
   5   5   0      141.92      118.20      4.47 o 
   6   5   0       30.86       30.52      3.06 o 
   7   5   0       10.47       10.44      3.49 o 
   8   5   0        3.61        0.25      5.00 o 
   0   6   0       37.35       21.94      2.81 o 
   1   6   0      110.80      133.46      3.21 o 
   2   6   0      376.20      432.35      6.19 o 
   3   6   0       34.27       11.98      9.95 o 
   4   6   0      438.23      423.38      8.50 o 
   5   6   0       30.79       35.40      3.26 o 
   6   6   0       38.17       33.44      3.77 o 
   7   6   0       16.05       11.60      3.57 o 
   8   6   0       14.61       14.71      5.56 o 
   1   7   0       18.42       23.94      1.83 o 
   2   7   0       75.63      102.96      2.73 o 
   3   7   0       60.64       62.17      4.58 o 
   4   7   0        6.10        1.67      1.95 o 
   5   7   0       27.32       24.96      3.77 o 
   6   7   0       96.77       92.85      5.94 o 
   7   7   0        3.51        4.45      6.13 o 
   8   7   0        0.91        4.24      5.01 o 
   0   8   0      206.05      217.89      8.41 o 
   1   8   0       62.91       61.37      2.17 o 
   2   8   0        2.06        0.36      1.05 o 
   3   8   0      300.91      289.85      6.78 o 
   4   8   0       32.50       33.25      3.02 o 
   5   8   0       60.31       50.41      4.32 o 
   6   8   0       42.11       45.97      4.74 o 
   7   8   0       31.79       40.69      6.01 o 
   1   9   0       42.06       37.18      1.83 o 
   2   9   0      235.09      236.24      6.62 o 
   3   9   0      281.45      300.74      7.17 o 
   4   9   0       14.19       13.29      2.37 o 
   5   9   0       23.95       15.40      3.59 o 
   6   9   0       67.07       79.36     12.04 o 
   7   9   0       53.69       53.89      8.73 o 
   0  10   0       82.66       75.35      6.89 o 
   1  10   0      121.87      123.79      3.76 o 
   2  10   0       47.52       53.00      2.95 o 
   3  10   0       36.38       36.37      3.04 o 
   4  10   0       22.57       15.98      2.58 o 
   5  10   0       10.72       10.69      3.61 o 
   6  10   0       23.35       29.68      8.42 o 
   7  10   0       14.41        6.83      4.96 o 
   1  11   0       88.93       82.66      4.21 o 
   2  11   0      109.39       95.30      4.04 o 
   3  11   0       30.51       35.28      3.09 o 
   4  11   0        8.91        9.49      2.68 o 
   5  11   0       11.05       16.62      5.03 o 
   6  11   0        9.14       14.78      5.70 o 
   0  12   0      415.99      370.14     22.46 o 
   1  12   0       14.14       10.56      2.70 o 
   2  12   0        5.74        4.08      2.49 o 
   3  12   0       47.55       41.60      5.10 o 
   4  12   0       16.45       21.87      4.43 o 
   5  12   0       17.02       13.09      5.10 o 
   6  12   0        8.03       10.80     10.05 o 
   1  13   0       21.83       24.94      3.60 o 
   2  13   0       59.71       54.49      4.82 o 
   3  13   0       30.36       31.22      4.80 o 
   4  13   0        8.94        6.28      3.76 o 
   5  13   0        8.08       14.16      5.87 o 
   0  14   0       75.84       85.33      8.63 o 
   1  14   0       40.23       28.27      3.94 o 
   2  14   0        4.51       12.12      3.85 o 
   3  14   0       49.91       65.18      7.42 o 
   4  14   0       26.06       27.71      5.34 o 
   1  15   0       76.40       81.98      7.03 o 
   2  15   0        2.76        8.20      3.70 o 
   3  15   0       44.37       37.91      5.67 o 
   1  16   0       52.64       65.88      8.25 o 
  -8   0   1       11.14       14.44      6.12 o 
  -7   0   1      187.05      191.05     16.42 o 
  -6   0   1      283.70      279.62      9.04 o 
  -5   0   1       43.07       38.95      2.86 o 
  -4   0   1       19.74       21.22      2.08 o 
  -3   0   1      436.62      412.83      7.46 o 
  -2   0   1      580.16      587.84      8.11 o 
  -1   0   1      150.65      139.55      3.06 o 
   0   0   1     2720.58     2861.56     80.48 o 
   2   0   1        1.71        1.41      1.17 o 
   3   0   1      515.86      469.90     16.95 o 
   4   0   1      175.23      159.99      6.16 o 
   5   0   1       61.00       49.39      4.47 o 
   6   0   1        7.00       -0.58      3.49 o 
   7   0   1      179.68      190.68     11.24 o 
   8   0   1        0.10        0.09      5.09 o 
  -8   1   1       19.06       18.44      3.94 o 
  -7   1   1        4.69        3.65      2.86 o 
  -6   1   1        7.83        5.93      2.24 o 
  -5   1   1       17.52       16.77      1.80 o 
  -4   1   1      101.95       98.81      2.70 o 
  -3   1   1      133.45      130.72      2.48 o 
  -2   1   1      216.97      213.67      3.15 o 
  -1   1   1     1315.84     1375.81     15.59 o 
   0   1   1      180.29      136.02      8.99 o 
   1   1   1     3589.95     3710.46     44.46 o 
   2   1   1      574.58      581.46      7.37 o 
   3   1   1       46.59       45.00      2.84 o 
   4   1   1      180.72      175.94      4.34 o 
   5   1   1      360.81      317.92      6.35 o 
   6   1   1      119.15      129.25      4.75 o 
   7   1   1       37.96       44.68      4.08 o 
   8   1   1        2.04        7.81      3.89 o 
  -8   2   1       12.37       16.16      4.36 o 
  -7   2   1       39.19       37.86      4.02 o 
  -6   2   1       39.89       43.17      2.94 o 
  -5   2   1      130.49      136.09      3.95 o 
  -4   2   1      218.38      205.17      3.69 o 
  -3   2   1       32.24       30.70      1.55 o 
  -2   2   1      751.16      753.20      9.15 o 
  -1   2   1     2035.25     2025.12     32.36 o 
   0   2   1     2715.70     2795.31     44.71 o 
   1   2   1     3083.77     3075.36     50.97 o 
   2   2   1      400.51      423.53      6.57 o 
   3   2   1      830.69      846.62      9.20 o 
   4   2   1       15.53       11.92      1.53 o 
   5   2   1       64.12       68.06      4.03 o 
   6   2   1      145.48      140.92      6.36 o 
   7   2   1       38.09       34.46      5.51 o 
   8   2   1       17.78       14.06      4.07 o 
  -8   3   1        4.09        6.08      4.96 o 
  -7   3   1        6.14       -0.19      2.58 o 
  -6   3   1        6.12        4.45      2.04 o 
  -5   3   1      238.72      219.08      4.89 o 
  -4   3   1      123.15      132.92      3.21 o 
  -3   3   1      220.08      202.85      8.25 o 
  -2   3   1      368.64      354.15      6.10 o 
   0   3   1      508.09      506.22      8.20 o 
   1   3   1     2391.04     2367.34     29.71 o 
   2   3   1      902.02      997.98     17.27 o 
   3   3   1      294.64      292.70      4.56 o 
   4   3   1      187.43      179.97      4.22 o 
   5   3   1      222.76      195.04      4.76 o 
   6   3   1       77.64       68.73      4.13 o 
   7   3   1       40.01       41.08      4.01 o 
   8   3   1        3.28       -2.39      4.26 o 
  -8   4   1       13.09       15.77      5.94 o 
  -7   4   1       12.02        9.24      3.01 o 
  -6   4   1        4.71        4.95      2.27 o 
  -5   4   1       11.93       10.96      2.42 o 
  -4   4   1      314.21      323.20      6.14 o 
  -3   4   1       34.93       41.58      1.98 o 
  -2   4   1      584.99      621.15     10.58 o 
   0   4   1      118.45      125.73      3.40 o 
   2   4   1     1174.25     1244.41     27.43 o 
   3   4   1       83.79       74.79      6.96 o 
   4   4   1      652.56      651.81     10.50 o 
   5   4   1      366.88      345.89      6.13 o 
   6   4   1       14.82       13.76      2.79 o 
   7   4   1       52.02       60.81      5.37 o 
   8   4   1        8.02        8.34      5.26 o 
  -8   5   1       77.59       77.10      7.45 o 
  -7   5   1        1.43        1.57      2.70 o 
  -6   5   1       76.69       82.69      6.84 o 
  -5   5   1       83.25       89.56      3.98 o 
  -4   5   1      112.97      111.92      7.10 o 
  -3   5   1       63.99       73.93      2.98 o 
  -2   5   1       75.69       25.13      4.18 o 
  -1   5   1       22.53       24.55      1.33 o 
   0   5   1      315.48      293.99      8.65 o 
   1   5   1       81.55       90.42      2.32 o 
   2   5   1     2128.90     2207.00     26.04 o 
   3   5   1      252.57      271.78      5.82 o 
   4   5   1      332.33      296.73      7.54 o 
   5   5   1      242.70      239.18      5.92 o 
   6   5   1       12.61       22.10      4.11 o 
   7   5   1       11.08        7.49      3.82 o 
   8   5   1       18.91       21.74      5.65 o 
  -8   6   1       20.19       26.78      5.95 o 
  -7   6   1       29.10       22.08      3.43 o 
  -6   6   1       17.86       18.46      2.95 o 
  -5   6   1       66.71       69.32      4.20 o 
  -4   6   1       93.91       83.56      4.05 o 
  -3   6   1       68.37       19.99     10.60 o 
  -2   6   1       31.84       37.83      1.73 o 
  -1   6   1      253.74      281.17      4.58 o 
   0   6   1       53.28       51.18      2.80 o 
   1   6   1        3.94        2.13      0.86 o 
   2   6   1       65.67       88.53      3.06 o 
   3   6   1      374.83      397.59      8.63 o 
   4   6   1      958.97      939.32     14.78 o 
   5   6   1       85.49       85.95      5.22 o 
   6   6   1       28.53       36.58      4.27 o 
   7   6   1       37.24       43.27      5.71 o 
   8   6   1        6.09        0.20      5.11 o 
  -8   7   1       29.55       30.78      6.15 o 
  -7   7   1      113.58      126.69      8.59 o 
  -6   7   1        9.74       11.35      3.22 o 
  -5   7   1       42.66       34.00      3.33 o 
  -4   7   1       22.37       26.62      3.22 o 
  -3   7   1       78.97        0.80      1.90 o 
  -2   7   1      146.94      155.22      3.32 o 
  -1   7   1      205.90      212.09      5.14 o 
   0   7   1        8.46        7.12      1.53 o 
   1   7   1      160.87      166.80      3.49 o 
   2   7   1      105.58      119.00      3.75 o 
   4   7   1       96.23      106.86      6.20 o 
   5   7   1       47.60       46.44      3.66 o 
   6   7   1       71.77       57.33      4.98 o 
   7   7   1        1.56       11.12      6.39 o 
   8   7   1       34.72       27.47      6.23 o 
  -7   8   1       59.27       71.08      8.46 o 
  -6   8   1      154.78      148.13      7.42 o 
  -5   8   1       11.45        9.32      5.90 o 
  -4   8   1        8.88        8.13      2.05 o 
  -3   8   1       81.27       82.82      3.86 o 
  -2   8   1       36.14       41.46      2.97 o 
  -1   8   1       70.68       63.06      2.22 o 
   0   8   1       83.19       96.00      3.95 o 
   1   8   1       69.42       78.44      3.51 o 
   2   8   1       11.76       12.65      1.49 o 
   3   8   1      103.07       95.98      4.11 o 
   4   8   1      114.22       98.76      5.73 o 
   5   8   1       54.58       56.59      4.51 o 
   6   8   1        4.38        4.60      3.70 o 
   7   8   1       31.00       32.91      6.11 o 
  -7   9   1       40.16       39.33      7.57 o 
  -6   9   1       19.19       19.67      4.15 o 
  -5   9   1       45.48       55.45      5.38 o 
  -4   9   1       18.37       19.97      2.89 o 
  -3   9   1       33.32       42.94      3.15 o 
  -2   9   1      359.64      334.40      7.18 o 
  -1   9   1      135.23      149.01      3.42 o 
   0   9   1       92.78       88.77      4.68 o 
   1   9   1       12.31       12.28      1.91 o 
   2   9   1      151.20      143.16      4.80 o 
   3   9   1       82.97       98.32      4.32 o 
   4   9   1      122.97      122.78      5.77 o 
   5   9   1       61.74       54.67      5.64 o 
   6   9   1        1.24        1.08      3.66 o 
   7   9   1       26.62       29.04      5.72 o 
  -7  10   1       43.60       50.61      8.34 o 
  -6  10   1      142.64      166.17     12.86 o 
  -5  10   1       50.63       50.27      5.11 o 
  -4  10   1        3.54        4.26      2.29 o 
  -3  10   1        6.15        6.37      1.90 o 
  -2  10   1      147.09      147.12      4.60 o 
  -1  10   1      150.82      139.43      3.37 o 
   0  10   1       40.24       42.72      3.47 o 
   1  10   1      117.80      114.67      4.79 o 
   2  10   1      101.99      102.96      5.57 o 
   3  10   1      187.97      166.19      5.33 o 
   4  10   1       16.31       13.37      3.48 o 
   5  10   1       40.27       48.41     10.77 o 
   6  10   1       13.63        6.46      4.77 o 
   7  10   1       28.82       25.74     10.38 o 
  -6  11   1        3.23        3.82      3.53 o 
  -5  11   1       93.66      100.28      7.05 o 
  -4  11   1        1.64        2.58      2.37 o 
  -3  11   1        5.75        4.49      2.04 o 
  -2  11   1      142.44      166.33      6.44 o 
  -1  11   1        4.48        2.71      1.35 o 
   0  11   1       77.91       86.63      4.96 o 
   1  11   1      258.87      276.50      7.18 o 
   2  11   1       85.42       68.43      4.90 o 
   3  11   1        8.39        6.54      2.58 o 
   4  11   1        3.49        5.86      3.37 o 
   5  11   1        6.22        9.33      4.74 o 
   6  11   1        2.68        9.01      4.92 o 
  -6  12   1       22.12       27.75      6.58 o 
  -5  12   1       29.62       23.80      4.39 o 
  -4  12   1        2.78        2.01      3.47 o 
  -3  12   1       46.66       48.18      3.92 o 
  -2  12   1       36.98       31.89      4.25 o 
  -1  12   1      170.69      186.85      7.15 o 
   0  12   1        6.60        9.14      1.58 o 
   1  12   1       38.26       31.76      3.63 o 
   2  12   1       25.96       22.47      3.42 o 
   3  12   1       11.09       13.77      3.16 o 
   4  12   1        5.74        9.11      4.48 o 
   5  12   1       26.74       35.79      8.63 o 
   6  12   1       57.00       72.31      9.19 o 
  -5  13   1       38.75       28.79      6.48 o 
  -4  13   1       55.18       56.11      4.82 o 
  -3  13   1       28.63       27.21      4.09 o 
  -2  13   1       71.89       65.95      6.32 o 
  -1  13   1       49.26       57.02      4.94 o 
   0  13   1      234.53      248.99      7.34 o 
   1  13   1       48.72       46.36      4.30 o 
   2  13   1       29.07       33.69      3.99 o 
   3  13   1       22.59       23.42      4.75 o 
   4  13   1       87.21       96.87      9.52 o 
   5  13   1        7.05        2.01      4.71 o 
  -4  14   1       17.85       24.79      5.18 o 
  -3  14   1       53.46       45.32      7.17 o 
  -2  14   1       76.06       67.52      9.44 o 
  -1  14   1       61.93       62.19     10.30 o 
   0  14   1       45.76       48.96      5.52 o 
   1  14   1        3.74        2.27      2.64 o 
   2  14   1        8.81        6.77      3.44 o 
   3  14   1       16.99       11.94      4.11 o 
   4  14   1       37.91       41.49      7.18 o 
  -3  15   1       73.31       77.01      7.58 o 
  -2  15   1        7.90        5.71      3.67 o 
  -1  15   1       24.02       24.29      8.29 o 
   0  15   1       86.30       91.02      9.33 o 
   1  15   1        3.32        3.02      2.89 o 
   2  15   1       11.58        8.73      3.69 o 
   3  15   1       37.26       32.34      5.32 o 
  -1  16   1       56.83       63.71      9.42 o 
   0  16   1        0.73        3.56      4.07 o 
   1  16   1        1.02        7.85      5.88 o 
  -8   0   2       29.91       37.64      5.76 o 
  -7   0   2        2.77        1.26      3.95 o 
  -6   0   2       49.80       48.46      4.77 o 
  -5   0   2       91.58      100.37      4.49 o 
  -4   0   2        4.03        6.54      1.63 o 
  -3   0   2       77.88       78.51      4.37 o 
  -2   0   2      944.41      962.57     12.43 o 
  -1   0   2      771.93      850.69     10.74 o 
   0   0   2        7.59        8.63      1.46 o 
   1   0   2     5990.51     5810.25    110.19 o 
   3   0   2      144.41      153.70      5.25 o 
   4   0   2      206.45      224.75      7.43 o 
   5   0   2        0.79        1.08      3.38 o 
   6   0   2        6.89       10.19      5.03 o 
   7   0   2       63.98       66.07      5.95 o 
   8   0   2       66.93       70.25      8.54 o 
  -8   1   2       32.58       38.43      5.23 o 
  -7   1   2       66.01       66.44      4.06 o 
  -6   1   2      113.90      103.77      3.62 o 
  -5   1   2        9.44        7.29      1.62 o 
  -4   1   2       42.20       42.22      1.97 o 
  -3   1   2      485.00      507.33      5.72 o 
  -2   1   2      127.13      125.51      2.51 o 
  -1   1   2      937.14      991.98     11.30 o 
   0   1   2      442.77      413.85      9.15 o 
   1   1   2       68.57       66.45      3.75 o 
   2   1   2       25.69       26.38      2.02 o 
   3   1   2      204.00      213.92      4.18 o 
   4   1   2      103.49      106.98      3.97 o 
   5   1   2      394.65      365.91      6.96 o 
   6   1   2      649.34      631.61     10.16 o 
   7   1   2       22.54       24.30      3.71 o 
   8   1   2       39.67       38.33      4.74 o 
  -8   2   2       25.82       25.82      4.52 o 
  -7   2   2        2.32        4.45      3.24 o 
  -6   2   2       85.82       87.62      3.39 o 
  -5   2   2       10.56        6.69      1.72 o 
  -4   2   2      170.65      152.43      3.39 o 
  -3   2   2      263.82      245.63      3.55 o 
  -2   2   2      375.69      405.03      4.72 o 
  -1   2   2      689.05      668.84     10.16 o 
   0   2   2     3709.13     3677.07     78.92 o 
   1   2   2      681.89      693.41     14.29 o 
   2   2   2      554.88      562.93     10.76 o 
   3   2   2      511.16      536.52     10.76 o 
   4   2   2       82.94       81.05      3.20 o 
   5   2   2       17.26       23.03      2.54 o 
   6   2   2        7.16       11.07      2.98 o 
   7   2   2        5.28        6.58      4.39 o 
   8   2   2       54.84       53.07      6.19 o 
  -8   3   2       60.95       65.94      6.90 o 
  -7   3   2       10.30        6.87      2.39 o 
  -6   3   2       24.03       23.78      2.79 o 
  -5   3   2       14.35        8.87      1.85 o 
  -4   3   2       20.20       24.51      1.88 o 
  -3   3   2      135.86      158.58      3.64 o 
  -2   3   2     1857.51     1864.12     24.33 o 
  -1   3   2      691.64      723.10     10.94 o 
   0   3   2      308.88      323.76      5.68 o 
   1   3   2      392.71      314.55      6.03 o 
   2   3   2      643.19      624.67      9.26 o 
   3   3   2       20.30       34.03      3.41 o 
   4   3   2      532.96      490.60      8.27 o 
   5   3   2      513.03      517.39      9.42 o 
   6   3   2       93.06       88.89      4.64 o 
   7   3   2       53.70       50.38      4.28 o 
   8   3   2       11.78        4.55      4.48 o 
  -8   4   2       18.10       13.87      5.67 o 
  -7   4   2       13.11       20.16      3.25 o 
  -6   4   2      152.49      158.57      5.37 o 
  -5   4   2       62.53       57.85      3.35 o 
  -4   4   2      230.57      211.78      4.91 o 
  -3   4   2      281.42      270.94      5.05 o 
  -2   4   2     1036.81     1084.12     16.35 o 
  -1   4   2     1063.55     1169.10     19.04 o 
   0   4   2      735.79      743.39     13.37 o 
   1   4   2        7.41        3.91      3.03 o 
   2   4   2       64.27       74.39      6.56 o 
   3   4   2      418.18      421.60      7.62 o 
   4   4   2       96.37       88.85      3.22 o 
   5   4   2      275.45      282.18      6.01 o 
   6   4   2       44.72       40.75      3.52 o 
   7   4   2       47.27       44.73      4.95 o 
   8   4   2        8.85        8.25      4.84 o 
  -8   5   2       53.62       52.01      5.98 o 
  -7   5   2       10.55        8.06      3.04 o 
  -6   5   2       25.71       24.24      3.15 o 
  -5   5   2       16.49       19.13      2.74 o 
  -4   5   2       19.77       15.57      2.04 o 
  -3   5   2       46.90       48.26      2.21 o 
  -2   5   2       12.67       11.66      1.97 o 
  -1   5   2      396.78      428.53      6.76 o 
   0   5   2       60.04       69.12      3.37 o 
   1   5   2       51.06       48.42      3.54 o 
   2   5   2      129.41      138.41      5.11 o 
   3   5   2      672.11      670.23     10.73 o 
   4   5   2      265.99      274.79      7.30 o 
   5   5   2      274.81      281.51      6.95 o 
   6   5   2        4.49        3.66      3.18 o 
   7   5   2       34.58       35.27      7.81 o 
   8   5   2        7.92        4.47      6.46 o 
  -8   6   2        0.05        1.56      3.33 o 
  -7   6   2      175.16      193.05      7.36 o 
  -6   6   2       57.97       56.43      4.16 o 
  -5   6   2      272.89      264.52      7.07 o 
  -4   6   2      119.38      110.98      4.22 o 
  -3   6   2        4.13        2.59      1.22 o 
  -2   6   2      444.52      434.53      9.72 o 
  -1   6   2      282.61      312.03      6.12 o 
   0   6   2       61.36       48.81      2.73 o 
   1   6   2        8.01       10.84      1.45 o 
   2   6   2       16.90       22.24      1.62 o 
   3   6   2      288.24      303.14      7.72 o 
   4   6   2      209.87      207.68      5.92 o 
   5   6   2       65.43       64.20      4.70 o 
   6   6   2        2.96        1.70      2.82 o 
   7   6   2       39.09       43.39      5.02 o 
   8   6   2       17.08       16.49      5.67 o 
  -8   7   2       11.28       10.73      3.66 o 
  -7   7   2       23.15       22.19      5.93 o 
  -6   7   2        2.90        2.06      2.89 o 
  -5   7   2       24.57       17.82      3.20 o 
  -4   7   2       29.37       27.88      2.71 o 
  -3   7   2       56.75        8.88      2.98 o 
  -2   7   2        9.71        9.13      2.11 o 
  -1   7   2       98.70       91.24     10.90 o 
   0   7   2      282.09      301.83      6.89 o 
   1   7   2      114.97      109.99      3.63 o 
   2   7   2       22.89       36.04      3.00 o 
   3   7   2      177.33      167.24      8.57 o 
   4   7   2      509.08      534.53     11.62 o 
   5   7   2        4.11        6.79      3.79 o 
   6   7   2       26.10       20.47      3.81 o 
   7   7   2        4.02        4.75      5.93 o 
   8   7   2       30.03       25.39      6.13 o 
  -7   8   2      173.11      169.71      8.63 o 
  -6   8   2      225.62      242.63     10.05 o 
  -5   8   2        8.76        6.74      3.07 o 
  -4   8   2       82.74       70.10      5.68 o 
  -3   8   2        3.59        1.81      1.53 o 
  -2   8   2       13.21        7.33      2.86 o 
  -1   8   2       68.93       71.19      2.38 o 
   0   8   2      117.33      123.46      4.46 o 
   1   8   2       53.28       52.96      3.02 o 
   2   8   2       56.78       47.89      3.15 o 
   3   8   2      545.78      537.33     11.91 o 
   4   8   2       73.96      110.82      6.87 o 
   5   8   2        3.72        6.32      3.04 o 
   6   8   2       50.80       67.73      5.49 o 
   7   8   2       41.07       54.10     17.70 o 
  -7   9   2       13.30       12.30      4.30 o 
  -6   9   2       50.86       65.54      6.41 o 
  -5   9   2       11.02       13.19      3.43 o 
  -4   9   2      107.15      119.20      5.79 o 
  -3   9   2       44.51       45.19      3.18 o 
  -2   9   2       23.78       29.07      2.46 o 
  -1   9   2      255.12      258.27      4.80 o 
   0   9   2      140.28      145.01      5.10 o 
   1   9   2       22.05       33.94      4.49 o 
   2   9   2      114.17      112.60      5.57 o 
   3   9   2       62.16       70.72      5.82 o 
   4   9   2       36.18       41.15      4.78 o 
   5   9   2       17.81       14.00      5.28 o 
   6   9   2       15.40       21.58      5.47 o 
   7   9   2        7.09        9.30     10.50 o 
  -7  10   2       47.97       49.09      6.44 o 
  -6  10   2      219.52      233.20     10.32 o 
  -5  10   2       54.08       42.29      5.25 o 
  -4  10   2       17.99       15.95      2.87 o 
  -3  10   2       35.72       27.76      3.18 o 
  -2  10   2        6.75        0.95      1.77 o 
  -1  10   2       62.81       60.80      3.04 o 
   0  10   2      183.96      182.68      7.37 o 
   1  10   2       69.86       75.96      4.02 o 
   2  10   2      208.59      217.88      7.17 o 
   3  10   2       60.33       66.26      4.88 o 
   4  10   2       54.53       62.53      5.82 o 
   5  10   2       61.55       57.23      6.00 o 
   6  10   2        4.84       10.77      4.85 o 
  -6  11   2       26.70       35.01      9.15 o 
  -5  11   2       53.79       53.27      5.49 o 
  -4  11   2        3.84        3.35      3.09 o 
  -3  11   2       35.71       32.56      3.47 o 
  -2  11   2       18.27       12.81      2.07 o 
  -1  11   2        6.70        9.03      1.93 o 
   0  11   2       75.83       77.55      4.23 o 
   1  11   2      157.34      151.87      6.25 o 
   2  11   2       11.04       11.81      2.76 o 
   3  11   2        0.85        1.65      2.25 o 
   4  11   2        1.28        1.94      2.78 o 
   5  11   2       17.98       18.99      5.27 o 
   6  11   2       73.64       81.88      9.44 o 
  -6  12   2       46.50       54.50      6.21 o 
  -5  12   2      185.56      202.12      9.51 o 
  -4  12   2       24.09       39.99      4.78 o 
  -3  12   2       69.94       73.37      5.08 o 
  -2  12   2       21.32       21.21      2.68 o 
  -1  12   2       82.51       82.74      4.90 o 
   0  12   2       25.32       29.68      2.99 o 
   1  12   2      127.79      126.48      6.24 o 
   2  12   2       22.15       21.54      3.32 o 
   3  12   2       10.80        9.72      2.98 o 
   4  12   2       17.49       19.01      6.59 o 
   5  12   2       30.65       40.74      6.99 o 
  -5  13   2        7.48        8.03      3.83 o 
  -4  13   2       75.37       79.18      5.59 o 
  -3  13   2       18.64       14.28      2.86 o 
  -2  13   2       11.85       11.04      3.10 o 
  -1  13   2       26.81       26.50      2.62 o 
   0  13   2       15.98       14.08      2.09 o 
   1  13   2       34.87       40.23      4.38 o 
   2  13   2       49.27       48.95      4.66 o 
   3  13   2       16.11       17.08      3.49 o 
   4  13   2       46.25       44.40     11.59 o 
   5  13   2       47.45       59.98      8.16 o 
  -4  14   2       63.71       68.54      5.34 o 
  -3  14   2       20.54       15.68      3.06 o 
  -2  14   2      115.01      112.06      8.44 o 
  -1  14   2       13.06       20.01      4.14 o 
   0  14   2       54.93       47.17      5.23 o 
   1  14   2       15.21       11.57      2.97 o 
   2  14   2        3.53        7.26      3.04 o 
   3  14   2        0.94        2.23      4.27 o 
   4  14   2       17.46       35.06      6.56 o 
  -3  15   2      137.88      146.66     10.20 o 
  -2  15   2       27.59       27.97      5.04 o 
  -1  15   2       37.80       27.38      4.98 o 
   0  15   2        5.30       -4.91      5.71 o 
   1  15   2       14.53        4.90      3.26 o 
   2  15   2       19.77       11.78      3.86 o 
   3  15   2       32.90       31.06      5.16 o 
  -1  16   2       33.84       25.78      6.18 o 
   0  16   2       14.66       13.30      6.42 o 
   1  16   2        2.96        3.53      6.96 o 
  -8   0   3        3.97        0.99      6.08 o 
  -7   0   3       10.05       13.43      4.37 o 
  -6   0   3      162.08      160.75      7.12 o 
  -5   0   3      325.69      313.49      7.70 o 
  -4   0   3      431.98      385.79     10.74 o 
  -3   0   3      289.61      293.39      5.93 o 
  -2   0   3       83.79       83.83      3.29 o 
  -1   0   3      118.53      114.02      2.74 o 
   0   0   3      212.26      228.87      5.70 o 
   1   0   3      682.38      669.47     14.40 o 
   3   0   3        0.10        1.50      2.12 o 
   4   0   3        1.98        0.85      2.72 o 
   5   0   3       53.68       58.56      4.89 o 
   6   0   3       21.47       13.62      4.46 o 
   7   0   3      142.08      160.06     16.50 o 
   8   0   3        1.92        2.43      5.93 o 
  -8   1   3        2.74        0.08      3.87 o 
  -7   1   3       29.22       35.94      4.00 o 
  -6   1   3       49.14       51.62      3.20 o 
  -5   1   3      178.86      171.60      3.87 o 
  -4   1   3      104.44      117.90      2.60 o 
  -3   1   3        1.25        2.55      0.88 o 
  -2   1   3      764.21      757.92      7.69 o 
  -1   1   3     2529.02     2529.20     27.66 o 
   0   1   3      652.27      612.07     10.61 o 
   1   1   3     1080.15     1063.28     15.23 o 
   2   1   3      493.68      546.28      7.69 o 
   3   1   3      419.31      444.31      7.09 o 
   4   1   3      113.26      108.73      4.56 o 
   5   1   3       32.60       37.34      3.26 o 
   6   1   3       61.14       58.81      3.63 o 
   7   1   3        8.21        4.13      3.26 o 
   8   1   3        6.51        3.19      4.74 o 
  -8   2   3       31.78       37.22      8.73 o 
  -7   2   3       25.96       29.67      4.02 o 
  -6   2   3      113.96      107.24      3.67 o 
  -5   2   3       26.38       25.66      2.20 o 
  -4   2   3       94.86      103.06      2.42 o 
  -3   2   3      105.22      112.13      2.42 o 
  -2   2   3      957.12      976.24      9.99 o 
  -1   2   3      897.07      870.34     18.30 o 
   0   2   3     1560.21     1511.35     31.44 o 
   1   2   3      473.62      494.21      8.96 o 
   2   2   3      172.11      162.73      5.26 o 
   3   2   3      561.03      562.05      8.91 o 
   4   2   3       38.89       42.96      2.08 o 
   5   2   3       80.03       82.22      2.97 o 
   6   2   3       82.11       73.46      4.41 o 
   7   2   3      103.35      104.87      5.44 o 
   8   2   3       12.86        6.71      4.69 o 
  -8   3   3        3.65        4.23      4.82 o 
  -7   3   3       17.39       21.89      4.32 o 
  -6   3   3       85.86       83.77      3.73 o 
  -5   3   3      117.99      123.89      3.85 o 
  -4   3   3       26.09       22.60      1.89 o 
  -3   3   3      162.18      173.70      3.60 o 
  -2   3   3      980.65     1098.92     13.61 o 
  -1   3   3     1061.64     1073.69     35.27 o 
   0   3   3      392.98      358.66      9.53 o 
   2   3   3      230.35      255.07      4.78 o 
   3   3   3      311.09      330.06      5.97 o 
   4   3   3      259.53      256.09      6.33 o 
   5   3   3      282.88      274.88      6.84 o 
   6   3   3       10.87        8.20      2.99 o 
   7   3   3        0.08       -3.17      3.17 o 
   8   3   3       12.15       10.61      4.82 o 
  -8   4   3       86.21       94.47      7.57 o 
  -7   4   3       33.35       34.37      3.73 o 
  -6   4   3      191.93      196.41      6.41 o 
  -5   4   3       71.15       66.30      3.56 o 
  -4   4   3       79.64       81.38      3.34 o 
  -3   4   3      182.11      186.60      3.84 o 
  -2   4   3      805.42      905.21     17.45 o 
  -1   4   3      587.02      598.43     11.22 o 
   1   4   3       28.09       37.19      2.59 o 
   2   4   3      211.93      223.74     13.09 o 
   3   4   3      112.07      114.27      4.36 o 
   4   4   3       64.97       69.70      3.18 o 
   5   4   3       33.24       32.06      3.16 o 
   6   4   3        5.01       14.27      3.04 o 
   7   4   3       11.80        4.59      3.83 o 
   8   4   3       25.77       24.90      5.39 o 
  -8   5   3       14.21       16.18      4.59 o 
  -7   5   3       24.42       31.65      5.89 o 
  -6   5   3       10.27        4.80      2.59 o 
  -5   5   3      101.26      102.49      4.67 o 
  -4   5   3      396.31      393.67      7.24 o 
  -3   5   3      191.95      211.65      4.61 o 
  -2   5   3      333.44      379.54      8.26 o 
  -1   5   3      350.37      389.55      8.66 o 
   0   5   3       78.65       93.49      3.15 o 
   1   5   3      515.60      493.15      9.27 o 
   2   5   3      255.74      264.74      6.06 o 
   3   5   3      195.65      190.90      6.70 o 
   4   5   3       56.08       53.30      3.93 o 
   5   5   3       26.66       41.48      3.95 o 
   6   5   3       53.31       43.34      4.47 o 
   7   5   3       21.05       22.46      4.51 o 
   8   5   3        1.73        3.53      6.15 o 
  -8   6   3       22.58       22.70      4.13 o 
  -7   6   3        1.07        0.03      2.92 o 
  -6   6   3       38.47       40.66      3.78 o 
  -5   6   3      226.10      227.02      6.33 o 
  -4   6   3      117.88      102.05      4.07 o 
  -3   6   3       28.03       25.52      2.27 o 
  -2   6   3       15.81       13.47      1.47 o 
  -1   6   3      751.58      754.73     12.33 o 
   0   6   3      116.63      130.92      3.55 o 
   1   6   3      597.23      600.28      9.79 o 
   2   6   3      266.38      249.39      6.43 o 
   3   6   3      150.83      158.56      6.50 o 
   4   6   3       66.08       53.80      4.17 o 
   5   6   3        9.02        4.99      2.78 o 
   6   6   3        8.09       13.77      4.35 o 
   7   6   3        9.18       12.84      4.34 o 
   8   6   3       35.17       38.09      6.55 o 
  -8   7   3        7.69       19.16      4.01 o 
  -7   7   3       34.47       32.55      4.22 o 
  -6   7   3       71.48       85.29      5.86 o 
  -5   7   3       21.83       20.28      3.62 o 
  -4   7   3       78.77       69.52      4.52 o 
  -3   7   3       73.83       78.63      3.66 o 
  -2   7   3      139.72      133.77      9.95 o 
  -1   7   3      589.55      610.58     10.79 o 
   0   7   3       33.86       46.26      2.59 o 
   1   7   3       92.15       98.64      3.42 o 
   2   7   3        8.20       10.67      1.66 o 
   3   7   3       38.06       44.67      5.13 o 
   4   7   3       28.33       20.89      3.09 o 
   5   7   3       19.24       13.19      3.28 o 
   6   7   3        3.67        7.77      4.32 o 
   7   7   3       34.26       31.99      6.39 o 
  -7   8   3       32.19       33.69      5.01 o 
  -6   8   3       95.62       91.86      7.17 o 
  -5   8   3       18.40       21.86      3.89 o 
  -4   8   3       40.55       41.97      3.78 o 
  -3   8   3       82.87       68.07      3.59 o 
  -2   8   3      124.64      124.32      7.24 o 
  -1   8   3      205.02      210.24      4.63 o 
   0   8   3      286.33      299.37      7.94 o 
   1   8   3       71.68       80.83      3.59 o 
   2   8   3      168.86      175.35      4.93 o 
   3   8   3       70.98       77.29      5.47 o 
   4   8   3      136.47      134.85      7.01 o 
   5   8   3       25.56       17.50      3.48 o 
   6   8   3        9.73        9.07      4.42 o 
   7   8   3       17.91       24.94      7.54 o 
  -7   9   3       64.37       92.72      7.89 o 
  -6   9   3       72.66       69.04      6.55 o 
  -5   9   3       51.46       68.74      5.26 o 
  -4   9   3       18.62       13.16      2.73 o 
  -3   9   3        2.84        3.61      1.75 o 
  -2   9   3      124.78      128.68      4.88 o 
  -1   9   3      115.96      108.93      3.43 o 
   0   9   3      296.71      292.88      6.67 o 
   1   9   3       26.55       25.27      2.74 o 
   2   9   3      103.41       95.66      4.25 o 
   3   9   3       73.91       92.58      6.37 o 
   4   9   3        0.13       -0.75      2.40 o 
   5   9   3       36.08       31.11      7.62 o 
   6   9   3       14.79       15.58      4.67 o 
   7   9   3        3.48       -3.03      5.70 o 
  -6  10   3       57.11       64.74      6.64 o 
  -5  10   3       15.27       23.34      3.55 o 
  -4  10   3       13.39        6.07      2.37 o 
  -3  10   3       53.17       42.23      3.72 o 
  -2  10   3        1.10        0.59      1.77 o 
  -1  10   3       68.18       71.00      2.56 o 
   0  10   3      135.02      135.65      4.63 o 
   1  10   3      155.65      157.12      5.07 o 
   2  10   3       21.20       16.51      2.69 o 
   3  10   3       23.69       22.57      3.18 o 
   4  10   3       41.24       36.54      4.76 o 
   5  10   3       26.87       22.21      4.31 o 
   6  10   3       33.96       43.37     11.08 o 
  -6  11   3       37.86       53.05      6.24 o 
  -5  11   3       70.54       87.55      6.16 o 
  -4  11   3        4.59        9.45      2.62 o 
  -3  11   3       22.05       31.67      3.42 o 
  -2  11   3        2.67       -0.18      1.86 o 
  -1  11   3      118.57      103.71      4.57 o 
   0  11   3       68.15       59.43      4.12 o 
   1  11   3       32.76       31.74      3.13 o 
   2  11   3      105.45      103.52      5.86 o 
   3  11   3       14.23       12.38      2.95 o 
   4  11   3        1.56        2.35      3.21 o 
   5  11   3        6.76        5.58      3.67 o 
   6  11   3       14.05       21.44      9.30 o 
  -5  12   3       54.26       41.69      5.26 o 
  -4  12   3      103.78      102.93      6.23 o 
  -3  12   3       33.28       36.70      3.73 o 
  -2  12   3        5.54        2.13      2.27 o 
  -1  12   3       59.11       63.74      4.47 o 
   0  12   3        0.25       -0.56      1.64 o 
   1  12   3       68.51       67.33      4.83 o 
   2  12   3       76.48       95.31      9.30 o 
   3  12   3       28.16       29.33      3.96 o 
   4  12   3        0.21        0.16      3.02 o 
   5  12   3       25.37       26.86     14.04 o 
  -5  13   3       21.72       22.15      6.33 o 
  -4  13   3      117.61      138.10      7.13 o 
  -3  13   3       34.78       37.72      4.57 o 
  -2  13   3        2.88        3.53      2.44 o 
  -1  13   3        9.12        6.44      2.48 o 
   0  13   3       21.26       26.03      3.42 o 
   1  13   3       53.72       56.93      5.91 o 
   2  13   3        0.34        0.38      2.42 o 
   3  13   3       39.08       42.81      4.74 o 
   4  13   3       21.30       33.47      7.17 o 
   5  13   3       18.06       17.34      6.25 o 
  -4  14   3       52.99       65.26      5.38 o 
  -3  14   3        2.39        4.85      2.59 o 
  -2  14   3      140.00      150.73      6.23 o 
  -1  14   3       20.52       16.95      2.60 o 
   0  14   3        3.34        1.84      2.19 o 
   1  14   3       13.93       12.09      3.06 o 
   2  14   3        2.07        0.88      2.58 o 
   3  14   3       31.10       30.04      5.13 o 
   4  14   3        2.62        5.04      4.58 o 
  -3  15   3       87.26      104.68      5.85 o 
  -2  15   3       50.02       59.80      6.75 o 
  -1  15   3       38.26       43.27      5.91 o 
   0  15   3       17.04        9.66      7.09 o 
   1  15   3        8.40        1.10      6.66 o 
   2  15   3        9.27       12.09      3.45 o 
   3  15   3       20.83       16.32      5.10 o 
   0  16   3       63.53       52.80     12.23 o 
  -8   0   4       34.06       41.61      6.74 o 
  -7   0   4       85.92      101.39      6.62 o 
  -6   0   4       39.00       41.12      4.51 o 
  -5   0   4       49.92       51.15      3.55 o 
  -4   0   4        0.29        0.81      0.94 o 
  -3   0   4       23.51       25.88      2.28 o 
  -2   0   4      157.33      168.90      3.17 o 
  -1   0   4     2318.10     2288.60     35.95 o 
   0   0   4      332.47      319.16      7.96 o 
   1   0   4       70.88       52.69      7.98 o 
   2   0   4       48.70       44.94      2.79 o 
   3   0   4      531.75      616.29     14.84 o 
   4   0   4      542.72      590.50     12.65 o 
   5   0   4       92.88       89.83      6.42 o 
   6   0   4        0.75       -1.94      3.78 o 
   7   0   4        3.04        1.12      3.95 o 
   8   0   4        1.14       -0.79      6.04 o 
  -8   1   4       14.56       10.23      4.87 o 
  -7   1   4       60.76       59.29      4.18 o 
  -6   1   4       35.24       32.21      2.83 o 
  -5   1   4       93.21       88.84      3.23 o 
  -4   1   4       37.62       42.18      1.84 o 
  -3   1   4       13.32        9.67      1.09 o 
  -2   1   4       16.26       24.88      1.43 o 
  -1   1   4      218.86      229.03      5.54 o 
   0   1   4     1474.81     1394.52     17.24 o 
   1   1   4     1080.61     1139.09     13.18 o 
   2   1   4     1956.87     2038.25     28.09 o 
   3   1   4     1757.79     1886.27     21.98 o 
   4   1   4      134.45      140.59     12.63 o 
   5   1   4       37.97       36.12      2.98 o 
   6   1   4       23.26       27.35      4.15 o 
   7   1   4        1.84        2.04      3.15 o 
   8   1   4       34.59       39.08      4.66 o 
  -8   2   4       22.72       30.61      6.15 o 
  -7   2   4        0.11        0.79      3.40 o 
  -6   2   4       30.25       32.81      2.48 o 
  -5   2   4       69.05       70.21      2.93 o 
  -4   2   4      103.51      102.20      2.43 o 
  -3   2   4      642.78      633.21      6.28 o 
  -2   2   4      577.87      590.52      7.06 o 
  -1   2   4       87.80       73.78      3.20 o 
   0   2   4      242.71      228.81      4.91 o 
   1   2   4      285.83      249.82      5.09 o 
   2   2   4      170.64      175.62      5.19 o 
   3   2   4      306.92      321.82      6.10 o 
   4   2   4      144.37      154.98      5.35 o 
   5   2   4      130.19      129.92      5.13 o 
   6   2   4      109.96      113.75      5.20 o 
   7   2   4        5.91        7.73      3.54 o 
   8   2   4       22.41       21.70      4.60 o 
  -8   3   4        7.08       10.35      7.38 o 
  -7   3   4       42.76       37.38      4.54 o 
  -6   3   4        7.08        6.78      2.25 o 
  -5   3   4       48.82       50.90      2.83 o 
  -4   3   4       81.12       77.18      2.49 o 
  -3   3   4      139.24      133.87      3.54 o 
  -2   3   4      576.18      621.00      9.43 o 
  -1   3   4     1377.18     1341.24     86.96 o 
   0   3   4       34.62       41.43      2.88 o 
   1   3   4      140.94      159.05     10.20 o 
   2   3   4      408.87      474.40      8.48 o 
   3   3   4      471.70      494.43      8.08 o 
   4   3   4      196.39      201.03      5.97 o 
   5   3   4      274.17      273.05      6.87 o 
   6   3   4        4.38        4.09      2.98 o 
   7   3   4       28.93       33.61      4.21 o 
   8   3   4        1.19        1.27      4.60 o 
  -8   4   4       53.31       53.09      6.58 o 
  -7   4   4       37.66       38.52      4.85 o 
  -6   4   4        9.15       11.43      2.67 o 
  -5   4   4       65.73       53.18      3.61 o 
  -4   4   4       13.00        9.18      1.67 o 
  -3   4   4      139.53      145.38      3.39 o 
  -2   4   4      449.23      478.96      7.58 o 
  -1   4   4       93.46      116.27      8.53 o 
   0   4   4      598.79      597.83     11.67 o 
   1   4   4      517.30      544.10     14.20 o 
   2   4   4      140.50      147.01      5.24 o 
   3   4   4      131.92      147.07      3.74 o 
   4   4   4      172.29      169.37      5.11 o 
   5   4   4      175.46      171.70      6.43 o 
   6   4   4       13.10       15.21      3.17 o 
   7   4   4       10.43        3.74      3.90 o 
   8   4   4        8.51        8.89      4.92 o 
  -8   5   4       17.08       19.71      5.60 o 
  -7   5   4       22.19       22.02      3.88 o 
  -6   5   4       45.39       38.86      3.67 o 
  -5   5   4        5.50        4.02      2.25 o 
  -4   5   4      129.27      116.25      3.58 o 
  -3   5   4      211.34      242.88      4.58 o 
  -2   5   4       67.75       85.57      2.87 o 
  -1   5   4      322.35      372.73      7.07 o 
   0   5   4      127.80      146.88      5.02 o 
   1   5   4       75.53       74.12      3.15 o 
   2   5   4      272.43      267.58      6.31 o 
   3   5   4      157.85      163.32      6.49 o 
   4   5   4      622.41      579.88     13.98 o 
   5   5   4       63.35       58.70      6.36 o 
   6   5   4       41.13       42.54      4.56 o 
   7   5   4       16.77        9.81      4.17 o 
   8   5   4       21.66       31.42      5.41 o 
  -8   6   4       44.69       53.18      8.84 o 
  -7   6   4       18.89       30.01      4.60 o 
  -6   6   4        6.24        6.29      2.65 o 
  -5   6   4       11.46        9.39      2.59 o 
  -4   6   4      181.61      161.97      7.01 o 
  -3   6   4       50.53       55.52      3.03 o 
  -2   6   4        5.01        3.14      1.70 o 
  -1   6   4       30.40       24.29      2.04 o 
   0   6   4      558.04      550.12     11.90 o 
   1   6   4      334.44      337.17      7.10 o 
   2   6   4       83.62       90.01      4.09 o 
   3   6   4      241.50      221.58      7.57 o 
   4   6   4      179.24      188.35      7.85 o 
   5   6   4       10.41       14.63      4.12 o 
   6   6   4       11.65       10.19      4.41 o 
   7   6   4       30.04       34.58      4.95 o 
   8   6   4       40.07       31.83      8.65 o 
  -7   7   4        4.90        4.95      3.17 o 
  -6   7   4        9.10        4.36      4.83 o 
  -5   7   4       14.08       14.79      4.05 o 
  -4   7   4       30.65       37.97      5.17 o 
  -3   7   4       34.40       30.16      3.01 o 
  -2   7   4      143.67       59.51      7.33 o 
  -1   7   4      263.53      270.84     13.72 o 
   0   7   4      121.33      113.98      3.72 o 
   1   7   4       59.44       77.60      3.43 o 
   2   7   4       15.12       18.59      2.51 o 
   3   7   4      206.69      213.95      6.22 o 
   4   7   4      197.09      182.47      6.58 o 
   5   7   4       44.43       46.03      5.34 o 
   6   7   4       32.14       40.08      5.59 o 
   7   7   4       34.15       38.63      9.28 o 
  -7   8   4       20.02       31.50      4.75 o 
  -6   8   4        0.42        4.68      3.34 o 
  -5   8   4        8.12        7.19      2.62 o 
  -4   8   4       68.71       66.32      4.68 o 
  -3   8   4      116.71       98.30      5.16 o 
  -2   8   4      118.91      110.02      7.74 o 
  -1   8   4      121.30      125.79      3.93 o 
   0   8   4      288.63      302.60      6.45 o 
   1   8   4      211.48      192.97      5.15 o 
   2   8   4       63.76       63.88      3.50 o 
   3   8   4        0.82        1.40      2.27 o 
   4   8   4        8.49       16.27      3.27 o 
   5   8   4       37.02       42.53      5.21 o 
   6   8   4       29.28       36.55      5.65 o 
   7   8   4        9.25        8.18      5.24 o 
  -7   9   4       14.13       30.28      5.42 o 
  -6   9   4       25.32       19.66      4.40 o 
  -5   9   4        4.11        4.05      2.71 o 
  -4   9   4       48.81       46.65      6.93 o 
  -3   9   4        3.66        1.57      1.83 o 
  -2   9   4      112.74      112.84      5.65 o 
  -1   9   4      352.01      325.49      9.70 o 
   0   9   4      143.11      141.52      4.42 o 
   1   9   4       30.12       37.86      2.85 o 
   2   9   4       89.26       93.07      4.39 o 
   3   9   4       31.09       33.91      4.18 o 
   4   9   4       56.44       61.13      5.64 o 
   5   9   4       11.17       15.94     11.40 o 
   6   9   4        0.59       -1.17      4.25 o 
   7   9   4        2.42        3.97      7.16 o 
  -6  10   4       13.08       17.16      4.30 o 
  -5  10   4       28.43       25.74      3.87 o 
  -4  10   4        8.66        7.24      2.53 o 
  -3  10   4       37.48       38.13      3.57 o 
  -2  10   4       45.16       47.04      4.25 o 
  -1  10   4       37.10       36.84      4.05 o 
   0  10   4       58.07       55.70      3.79 o 
   1  10   4      116.94      118.81      4.66 o 
   2  10   4       17.83       16.56      2.77 o 
   3  10   4      262.24      253.87     13.43 o 
   4  10   4       12.91       13.21      3.64 o 
   5  10   4       31.87       30.12      7.67 o 
   6  10   4       22.55       24.98      6.32 o 
  -6  11   4       12.75       22.54      4.73 o 
  -5  11   4       46.82       46.81      4.81 o 
  -4  11   4       11.72       10.53      2.90 o 
  -3  11   4        3.08        0.97      2.34 o 
  -2  11   4       92.75       94.94      5.33 o 
  -1  11   4       50.06       46.88      4.03 o 
   0  11   4      110.66      109.06      4.61 o 
   1  11   4       32.12       32.12      3.00 o 
   2  11   4      144.14      143.53      6.16 o 
   3  11   4       21.06       21.83      3.98 o 
   4  11   4       15.78       21.60      4.19 o 
   5  11   4       51.55       53.55      7.87 o 
   6  11   4       47.53       64.14     13.10 o 
  -5  12   4       47.44       43.36      4.74 o 
  -4  12   4       38.02       38.98      4.29 o 
  -3  12   4       14.52       20.42      3.17 o 
  -2  12   4        8.29        7.08      2.41 o 
  -1  12   4       67.07       61.35      4.60 o 
   0  12   4        0.10        1.65      1.80 o 
   1  12   4       32.77       27.49      3.16 o 
   2  12   4       76.25       74.12      5.78 o 
   3  12   4        1.03        3.32      3.00 o 
   4  12   4       18.84       15.05      4.23 o 
   5  12   4       11.47       13.39      8.62 o 
  -5  13   4       23.57       21.55      4.12 o 
  -4  13   4       14.48       17.99      3.58 o 
  -3  13   4       33.96       29.05      3.70 o 
  -2  13   4        6.06        3.47      2.33 o 
  -1  13   4       22.21       23.42      3.34 o 
   0  13   4        3.03        1.14      3.77 o 
   1  13   4       35.48       33.29      3.83 o 
   2  13   4       59.81       62.25      5.08 o 
   3  13   4       40.83       40.28      6.99 o 
   4  13   4       45.58       60.29      6.51 o 
   5  13   4       19.51       18.45      8.32 o 
  -4  14   4       25.36       20.53      3.90 o 
  -3  14   4       13.23       13.81      3.91 o 
  -2  14   4       75.61       70.90      4.85 o 
  -1  14   4       12.54       18.43      6.18 o 
   0  14   4       26.77       28.60      3.65 o 
   1  14   4       60.53       67.19      7.63 o 
   2  14   4       42.18       53.88      4.98 o 
   3  14   4       17.48       11.18      4.26 o 
   4  14   4        7.92       17.74      7.34 o 
  -3  15   4       28.77       21.80      4.06 o 
  -2  15   4       24.32       33.84      3.71 o 
  -1  15   4        4.62        3.60      2.38 o 
   0  15   4        3.76        3.38      5.59 o 
   1  15   4       10.89       10.93      7.92 o 
   2  15   4        9.23       15.78      8.32 o 
   3  15   4       18.63       40.43      9.02 o 
  -8   0   5       11.68       21.50      6.14 o 
  -7   0   5      119.91      117.21     10.92 o 
  -6   0   5       58.96       49.44      4.79 o 
  -5   0   5      148.91      151.39      6.07 o 
  -4   0   5       79.16       74.11      4.04 o 
  -3   0   5       86.14       90.95      4.03 o 
  -2   0   5      338.50      347.42      6.49 o 
  -1   0   5        0.99       -0.26      0.92 o 
   0   0   5       21.71       37.04      2.85 o 
   1   0   5      203.22      213.04      9.50 o 
   2   0   5      159.53      189.33      5.40 o 
   3   0   5      164.03      170.30      5.80 o 
   4   0   5      302.22      313.25      9.98 o 
   5   0   5       10.36       14.35      4.05 o 
   6   0   5       21.46       21.45      4.38 o 
   7   0   5       59.11       62.92      6.14 o 
   8   0   5      194.94      211.54     12.55 o 
  -8   1   5       22.87       29.12      5.15 o 
  -7   1   5       49.41       47.33      3.98 o 
  -6   1   5       24.31       20.05      2.83 o 
  -5   1   5        9.42        8.31      1.82 o 
  -4   1   5        8.86        6.24      1.23 o 
  -3   1   5       98.69       98.89      2.27 o 
  -2   1   5       91.67       95.75      2.07 o 
  -1   1   5      113.52      110.47      2.53 o 
   0   1   5      193.00      195.79      3.31 o 
   1   1   5        1.63        8.95      1.28 o 
   2   1   5      607.93      643.89      9.55 o 
   3   1   5     1169.51     1164.34     25.54 o 
   4   1   5       48.03       46.29      3.79 o 
   5   1   5      165.45      161.51      4.88 o 
   6   1   5        9.74       15.17      2.79 o 
   7   1   5       16.97       16.41      3.79 o 
   8   1   5       34.20       35.93      4.66 o 
  -8   2   5      120.22      116.34     16.05 o 
  -7   2   5       74.11       76.41      5.03 o 
  -6   2   5      245.91      233.79      5.30 o 
  -5   2   5        3.25        1.76      1.75 o 
  -4   2   5       53.07       54.25      1.93 o 
  -3   2   5       64.76       69.82      1.79 o 
  -2   2   5      273.20      278.15      3.79 o 
  -1   2   5      116.59      116.67      3.95 o 
   0   2   5      542.00      512.63      8.39 o 
   1   2   5      110.15      111.81      4.49 o 
   2   2   5      801.16      851.73     17.86 o 
   3   2   5       15.48       18.41      2.16 o 
   4   2   5      423.09      423.06      8.83 o 
   5   2   5       11.76        6.05      2.84 o 
   6   2   5        2.99        7.07      4.66 o 
   7   2   5       86.58       92.41      5.39 o 
   8   2   5       88.68       96.17      7.02 o 
  -8   3   5        0.32       -3.02      4.41 o 
  -7   3   5      134.28      139.98      7.96 o 
  -6   3   5       29.82       30.79      2.77 o 
  -5   3   5       14.81       16.99      2.03 o 
  -4   3   5       46.97       40.10      2.00 o 
  -3   3   5       76.53       68.14      1.88 o 
  -2   3   5      165.27      161.80      3.33 o 
  -1   3   5      743.07      697.56     11.08 o 
   0   3   5      471.77      477.57      7.67 o 
   1   3   5      171.19      174.13      4.23 o 
   2   3   5       23.14       22.05      2.29 o 
   3   3   5      411.54      415.18      7.34 o 
   4   3   5      150.61      167.33      5.15 o 
   5   3   5       19.04       20.73      3.19 o 
   6   3   5       86.45       81.25      4.70 o 
   7   3   5       25.14       29.75      4.16 o 
   8   3   5       48.10       53.84      6.18 o 
  -8   4   5       23.05       19.76      5.58 o 
  -7   4   5        6.51        6.95      4.48 o 
  -6   4   5       96.75       96.64      5.02 o 
  -5   4   5      229.86      220.91      6.22 o 
  -4   4   5       55.89       53.60      3.39 o 
  -3   4   5       28.47       33.07      2.22 o 
  -2   4   5       62.13       60.08      3.10 o 
  -1   4   5     1018.77     1065.59     15.85 o 
   0   4   5      176.30      196.31      5.15 o 
   1   4   5        8.39        8.89      2.58 o 
   2   4   5      223.66      235.70      6.99 o 
   3   4   5      326.70      328.41      6.21 o 
   4   4   5       84.27       80.49      3.79 o 
   5   4   5       84.31       91.97      4.33 o 
   6   4   5      106.26       98.93      4.89 o 
   7   4   5       22.55       31.64      5.25 o 
   8   4   5       25.10       22.66      5.35 o 
  -8   5   5       41.15       46.88      6.48 o 
  -7   5   5       15.33       10.73      3.24 o 
  -6   5   5       23.39       22.53      3.19 o 
  -5   5   5       67.79       72.93      4.17 o 
  -4   5   5       95.30      103.15      4.06 o 
  -3   5   5      436.39      444.39      6.73 o 
  -2   5   5       72.40       91.30      2.81 o 
  -1   5   5       63.81       79.25      3.17 o 
   0   5   5      100.75       96.38      3.17 o 
   1   5   5       63.17       49.47      4.95 o 
   2   5   5      250.48      249.55      7.21 o 
   3   5   5        2.12        9.59      3.55 o 
   4   5   5       23.65       29.24      4.39 o 
   5   5   5      170.88      163.23      8.19 o 
   6   5   5        8.30       12.81      3.80 o 
   7   5   5       63.44       86.44      7.94 o 
   8   5   5        9.88        6.30      4.70 o 
  -8   6   5        2.87        3.11      4.17 o 
  -7   6   5       13.41        8.14      3.68 o 
  -6   6   5        7.74        9.76      3.10 o 
  -5   6   5       15.21       11.00      2.66 o 
  -4   6   5      127.62      112.82      4.81 o 
  -3   6   5      114.69      118.85      4.84 o 
  -2   6   5      177.63      184.46      4.71 o 
  -1   6   5       69.93       77.37      2.98 o 
   1   6   5       49.26       37.80      3.14 o 
   2   6   5      410.47      359.59      9.22 o 
   3   6   5      114.36      107.13      5.97 o 
   4   6   5       43.51       45.57      4.97 o 
   5   6   5       41.96       38.43      5.13 o 
   6   6   5       90.73       98.71      7.48 o 
   7   6   5       13.62       11.64      5.02 o 
   8   6   5       19.27       15.57      6.11 o 
  -7   7   5       62.91       77.14      5.43 o 
  -6   7   5        8.42        9.71      2.93 o 
  -5   7   5      133.48      111.28      6.28 o 
  -4   7   5      177.63      194.11      6.91 o 
  -3   7   5      604.42      571.13     12.09 o 
  -2   7   5       27.74       28.93      2.65 o 
  -1   7   5      214.29      191.34      7.13 o 
   0   7   5       53.56       55.64      6.08 o 
   1   7   5      136.49      143.53      4.73 o 
   2   7   5       82.64       88.33      5.17 o 
   3   7   5        2.91       -0.54      2.70 o 
   4   7   5       62.16       67.82      7.28 o 
   5   7   5       41.00       34.20      5.04 o 
   6   7   5        4.99       -0.70      3.85 o 
   7   7   5        2.38       -4.67      4.67 o 
  -7   8   5       30.66       35.52      5.16 o 
  -6   8   5       11.32        8.55      4.19 o 
  -5   8   5        3.05        1.22      2.81 o 
  -4   8   5      123.63      110.15      7.49 o 
  -3   8   5       64.67       55.73      4.16 o 
  -2   8   5      146.08      134.59     10.22 o 
  -1   8   5      190.46      181.98      5.91 o 
   0   8   5       63.75       71.18      4.22 o 
   1   8   5      370.13      369.80      8.58 o 
   2   8   5        9.54        7.54      2.44 o 
   3   8   5        2.60        6.97      3.62 o 
   4   8   5       12.76        4.59      8.43 o 
   5   8   5        8.96        5.20      4.36 o 
   6   8   5        0.63       -2.52      4.10 o 
   7   8   5       27.46       25.20      6.06 o 
  -7   9   5       16.04       20.59      7.82 o 
  -6   9   5       45.72       64.21      6.48 o 
  -5   9   5       66.14       70.77      5.51 o 
  -4   9   5       56.55       60.03      4.72 o 
  -3   9   5      127.41      152.46      6.36 o 
  -2   9   5       45.04       38.38      3.75 o 
  -1   9   5        2.64       -0.25      2.02 o 
   0   9   5      299.68      284.38      7.46 o 
   1   9   5       70.60       68.28      4.12 o 
   2   9   5       54.21       52.70      3.88 o 
   3   9   5        3.66        2.60      6.12 o 
   4   9   5        3.82        3.27      3.91 o 
   5   9   5        9.09        8.46      6.24 o 
   6   9   5       47.37       45.74      6.24 o 
   7   9   5       18.40       19.99      6.43 o 
  -6  10   5       15.12       26.77      5.69 o 
  -5  10   5       93.42       93.30      6.37 o 
  -4  10   5       88.77       87.06      5.67 o 
  -3  10   5       23.07       25.37      3.23 o 
  -2  10   5      116.23      117.81      6.47 o 
  -1  10   5       79.12       90.99      7.68 o 
   0  10   5      273.77      275.45      7.66 o 
   1  10   5       59.33       56.30      6.33 o 
   2  10   5        1.00        1.45      2.04 o 
   3  10   5       37.26       51.15      6.65 o 
   4  10   5       20.45       29.36      7.99 o 
   5  10   5       15.76       14.56      5.59 o 
   6  10   5        5.18        8.73     10.33 o 
  -6  11   5        1.97       10.03      4.14 o 
  -5  11   5      181.52      188.05      8.63 o 
  -4  11   5      100.52      112.89      6.59 o 
  -3  11   5        8.48        7.91      2.53 o 
  -2  11   5       10.37       10.01      2.81 o 
  -1  11   5       18.16       17.10      5.05 o 
   0  11   5       31.88       26.24      3.10 o 
   1  11   5       50.91       60.28      4.35 o 
   2  11   5      112.37      100.09      8.51 o 
   3  11   5       13.54       12.63      4.49 o 
   4  11   5        1.39        6.03      4.11 o 
   5  11   5       28.12       24.39      6.61 o 
   6  11   5        4.52        1.59      5.01 o 
  -5  12   5       40.09       41.22      4.80 o 
  -4  12   5       77.42       69.60      7.91 o 
  -3  12   5        5.78        4.03      2.38 o 
  -2  12   5       12.89       16.26      2.92 o 
  -1  12   5       78.95       87.44      5.65 o 
   0  12   5       56.39       52.25      6.73 o 
   1  12   5       18.38       21.61      3.12 o 
   2  12   5       18.07       28.43      5.27 o 
   3  12   5       15.15       19.42      6.77 o 
   4  12   5       21.51       21.81      6.85 o 
   5  12   5        3.43        3.15      4.75 o 
  -5  13   5       17.60        9.82      3.41 o 
  -4  13   5       11.15        7.63      3.22 o 
  -3  13   5        5.56        6.01      2.64 o 
  -2  13   5       23.56       23.41      3.35 o 
  -1  13   5       16.18       13.34      3.69 o 
   0  13   5        3.22        2.19      6.92 o 
   1  13   5       71.63       67.64     11.67 o 
   2  13   5       50.37       50.73      6.88 o 
   3  13   5        9.90       20.70      7.51 o 
   4  13   5       17.26       14.28      7.51 o 
  -4  14   5        4.48        1.53      2.82 o 
  -3  14   5        4.26        6.99      2.91 o 
  -2  14   5        9.85        8.85      2.87 o 
  -1  14   5       12.88       15.93      4.02 o 
   0  14   5       33.51       27.12      5.92 o 
   1  14   5       19.23        6.74      6.77 o 
   2  14   5       35.21       24.06      8.77 o 
   3  14   5       36.21       49.18      7.59 o 
   4  14   5       11.25       13.35      7.75 o 
  -2  15   5        9.13       11.18      3.00 o 
  -1  15   5        9.07        7.56      3.00 o 
   0  15   5       26.64       23.05      4.14 o 
   1  15   5       32.26       27.31      9.64 o 
   2  15   5        2.00       -4.69      6.74 o 
  -8   0   6        0.02        0.01      5.47 o 
  -7   0   6      144.68      141.55     11.79 o 
  -6   0   6      147.28      142.05      6.79 o 
  -5   0   6       32.64       35.39      2.92 o 
  -4   0   6       10.54        4.99      2.05 o 
  -3   0   6        0.63        0.77      1.01 o 
  -2   0   6       92.58       98.16      3.06 o 
  -1   0   6      192.80      200.28      6.36 o 
   0   0   6     1456.34     1459.12     29.75 o 
   1   0   6       78.85       84.09      4.96 o 
   2   0   6       17.91       26.16      2.36 o 
   3   0   6       11.93        8.64      2.60 o 
   4   0   6       28.03       28.38      4.31 o 
   5   0   6      160.23      160.46      7.28 o 
   6   0   6        0.63        4.05      3.81 o 
   7   0   6       11.72       14.33      4.30 o 
   8   0   6       87.16       81.72      9.47 o 
  -8   1   6       15.87       14.91      4.79 o 
  -7   1   6      148.85      158.43      7.51 o 
  -6   1   6      172.57      169.87      5.54 o 
  -5   1   6      110.60      104.54      3.53 o 
  -4   1   6       13.73       15.66      1.47 o 
  -3   1   6      126.46      115.27      2.27 o 
  -2   1   6      295.85      325.41      4.72 o 
  -1   1   6     1369.51     1391.32     19.93 o 
   0   1   6      133.58      125.53      4.15 o 
   1   1   6      260.45      245.17      3.81 o 
   2   1   6      178.21      184.52      3.87 o 
   3   1   6       95.22       88.36      3.45 o 
   4   1   6       54.22       69.52      3.53 o 
   5   1   6       24.05       35.73      2.67 o 
   6   1   6       11.18        7.73      3.13 o 
   7   1   6        1.49        3.09      4.83 o 
   8   1   6       36.86       37.52      5.47 o 
  -8   2   6       38.80       30.72      6.72 o 
  -7   2   6      104.84      104.58      6.12 o 
  -6   2   6      147.79      141.84      5.42 o 
  -5   2   6      477.51      446.47      7.19 o 
  -4   2   6       13.50       11.60      1.76 o 
  -3   2   6      109.89      103.79      2.34 o 
  -2   2   6      153.07      158.51      5.18 o 
  -1   2   6     1031.58     1106.27     16.06 o 
   0   2   6       41.33       44.40      2.14 o 
   1   2   6      291.20      290.53      5.22 o 
   2   2   6       18.68       21.04      2.08 o 
   3   2   6       96.52       95.66      4.11 o 
   4   2   6      110.26      111.03      5.47 o 
   5   2   6       27.55       32.79      3.46 o 
   6   2   6       62.05       63.20      4.48 o 
   7   2   6       14.89       14.09      3.88 o 
   8   2   6       84.05      112.90      7.66 o 
  -8   3   6       28.89       30.41      6.86 o 
  -7   3   6       99.55       95.42      6.80 o 
  -6   3   6      180.95      178.96      6.94 o 
  -5   3   6       32.69       29.67      2.26 o 
  -4   3   6      229.03      204.41      3.87 o 
  -3   3   6       31.82       31.26      1.51 o 
  -2   3   6      190.19      204.20      4.11 o 
  -1   3   6      272.43      306.87      9.07 o 
   0   3   6     1795.87     1879.62     31.51 o 
   1   3   6       52.21       52.69      2.86 o 
   2   3   6       13.42       16.92      1.82 o 
   3   3   6       65.21       55.97      3.02 o 
   4   3   6      124.58      116.00      4.62 o 
   5   3   6       22.64       31.03      3.42 o 
   6   3   6       64.65       69.20      4.51 o 
   7   3   6       57.33       57.36      4.80 o 
   8   3   6       25.17       22.11      5.41 o 
  -8   4   6       32.37       29.82      7.03 o 
  -7   4   6       98.44       98.28      6.31 o 
  -6   4   6       50.80       47.88      3.86 o 
  -5   4   6      101.97       95.02      4.65 o 
  -4   4   6       54.73       59.59      3.75 o 
  -3   4   6       89.65      103.53      3.44 o 
  -2   4   6      766.88      722.06     10.73 o 
  -1   4   6       48.13       61.54      4.35 o 
   0   4   6       65.29       69.94      3.46 o 
   1   4   6      240.53      250.78      6.85 o 
   2   4   6       24.16       28.70      2.68 o 
   3   4   6       19.25       15.95      2.67 o 
   4   4   6       91.35       94.92      6.76 o 
   5   4   6       50.22       48.17      3.69 o 
   6   4   6       73.58       76.83      4.61 o 
   7   4   6       28.78       26.10      4.71 o 
   8   4   6       23.42       28.27      5.57 o 
  -8   5   6       16.24       19.81      8.67 o 
  -7   5   6       15.40       18.22      3.85 o 
  -6   5   6       38.34       36.99      3.66 o 
  -5   5   6      191.09      164.59      6.46 o 
  -4   5   6        5.69       10.79      2.25 o 
  -3   5   6      182.66      180.28      4.64 o 
  -2   5   6      173.64      185.23      5.54 o 
  -1   5   6       69.29       71.05      6.44 o 
   0   5   6       22.91       18.65      2.26 o 
   1   5   6      344.58      346.36      9.85 o 
   2   5   6      210.40      236.70      7.43 o 
   3   5   6       14.69       11.71      3.36 o 
   4   5   6      270.18      240.28     14.65 o 
   5   5   6       29.29       26.14      5.19 o 
   6   5   6        9.29        9.71      3.63 o 
   7   5   6       66.97       66.61      6.74 o 
   8   5   6       17.21       18.85      6.65 o 
  -8   6   6       22.44       16.12      4.75 o 
  -7   6   6        5.45        8.82      3.39 o 
  -6   6   6        6.17        7.83      2.81 o 
  -5   6   6       28.20       27.08      2.93 o 
  -4   6   6       49.20       46.33      3.40 o 
  -3   6   6     1125.89     1128.00     17.03 o 
  -2   6   6      311.49      295.05      6.74 o 
  -1   6   6       28.37       26.54      1.89 o 
   0   6   6       76.85       81.00      3.46 o 
   1   6   6       40.35       36.44      3.28 o 
   2   6   6       21.14       29.34      3.51 o 
   3   6   6       42.50       42.72      4.49 o 
   4   6   6       61.37       62.01      5.61 o 
   5   6   6       68.57       64.23      5.94 o 
   6   6   6       41.04       22.72      5.30 o 
   7   6   6       38.20       43.74      6.66 o 
  -7   7   6        5.49        6.02      3.35 o 
  -6   7   6       69.56       79.61      4.99 o 
  -5   7   6       79.40       75.04      5.80 o 
  -4   7   6      105.82       96.33      5.44 o 
  -3   7   6      345.32      365.28      9.22 o 
  -2   7   6      406.75      402.21     12.71 o 
  -1   7   6       21.23       17.23      5.61 o 
   0   7   6       15.64        9.74      2.44 o 
   1   7   6      137.30      140.74      5.73 o 
   2   7   6      144.53      145.31      8.46 o 
   3   7   6       55.31       43.43      4.49 o 
   4   7   6       50.80       55.82      5.28 o 
   5   7   6       99.10      100.39      7.19 o 
   6   7   6       31.44       38.68      5.96 o 
   7   7   6       24.35       41.47      6.98 o 
  -7   8   6       15.10       12.42      4.16 o 
  -6   8   6        9.23        8.21      3.88 o 
  -5   8   6       33.33       34.22      3.93 o 
  -4   8   6      175.56      152.96      6.72 o 
  -3   8   6       43.27       49.54      4.03 o 
  -2   8   6      190.70      197.03      9.97 o 
  -1   8   6       95.72       94.18      4.88 o 
   0   8   6       14.84       12.32      1.94 o 
   1   8   6       88.37       84.98      5.25 o 
   2   8   6       52.29       51.48      4.32 o 
   3   8   6       19.44       25.27      3.50 o 
   4   8   6        5.63        3.00      3.60 o 
   5   8   6       51.76       54.45      6.09 o 
   6   8   6       94.70       90.34      7.74 o 
   7   8   6       24.38       27.46      6.50 o 
  -7   9   6        7.91       10.02      4.48 o 
  -6   9   6       43.00       45.44      5.85 o 
  -5   9   6       19.14       10.16      3.07 o 
  -4   9   6       45.70       45.12      4.30 o 
  -3   9   6      108.26       94.19      5.56 o 
  -2   9   6      148.15      142.86      6.80 o 
  -1   9   6       55.54       52.51      5.81 o 
   0   9   6      107.96      108.52      4.89 o 
   1   9   6       14.25       17.26      3.39 o 
   2   9   6       85.89      101.22      6.18 o 
   3   9   6       14.64       13.76      4.26 o 
   4   9   6        6.37        4.62      3.92 o 
   5   9   6        4.87        8.47      4.83 o 
   6   9   6       51.93       52.37      6.68 o 
  -6  10   6       28.93       35.14      6.15 o 
  -5  10   6       29.00       31.87      4.35 o 
  -4  10   6      102.90       99.12      6.20 o 
  -3  10   6        5.12        5.21      2.31 o 
  -2  10   6       62.36       59.45      4.84 o 
  -1  10   6       83.77       84.08      7.62 o 
   0  10   6       22.92       24.23      3.38 o 
   1  10   6      103.10      109.09      5.13 o 
   2  10   6      121.08      130.65      7.14 o 
   3  10   6       12.15       11.30      4.30 o 
   4  10   6       16.99       23.42      5.54 o 
   5  10   6       16.58       15.90      8.60 o 
   6  10   6       40.52       41.01      7.70 o 
  -6  11   6        7.07        8.18      3.94 o 
  -5  11   6        5.70        8.07      4.92 o 
  -4  11   6      130.55      120.76      7.01 o 
  -3  11   6       44.01       58.73      4.78 o 
  -2  11   6       27.18       27.50      3.73 o 
  -1  11   6      100.63      104.47      8.84 o 
   0  11   6       57.44       51.09      6.29 o 
   1  11   6      179.00      172.69      8.26 o 
   2  11   6       54.54       58.80      6.85 o 
   3  11   6        4.23        4.01      4.76 o 
   4  11   6        2.20        1.02      4.66 o 
   5  11   6        1.63        5.39      5.18 o 
   6  11   6        0.33        5.44      5.30 o 
  -5  12   6       13.96        9.05      3.27 o 
  -4  12   6        9.41       13.38      3.36 o 
  -3  12   6       25.51       24.37      5.86 o 
  -2  12   6       43.26       47.38      5.69 o 
  -1  12   6       48.20       46.83      4.58 o 
   0  12   6       49.58       46.25      6.56 o 
   1  12   6        3.88        4.07      3.65 o 
   2  12   6        5.67       10.51      4.10 o 
   3  12   6       24.70       48.44      6.96 o 
   4  12   6       16.79       22.86      5.81 o 
   5  12   6        5.78        0.38      5.37 o 
  -4  13   6       17.66       18.65      3.72 o 
  -3  13   6        7.57       10.23      3.09 o 
  -2  13   6        9.86        8.31      2.90 o 
  -1  13   6       19.23       13.77      3.29 o 
   0  13   6        8.19       12.82      6.14 o 
   1  13   6       88.05      104.16     14.44 o 
   2  13   6       37.83       54.12     11.20 o 
   3  13   6        1.51        1.66      3.78 o 
   4  13   6        1.12        5.26      5.08 o 
  -3  14   6        1.45        3.76      2.71 o 
  -2  14   6        8.28       10.93      3.06 o 
  -1  14   6        9.18        4.16      2.76 o 
   0  14   6       85.61       86.09      9.29 o 
   1  14   6        3.06       10.74      7.04 o 
   2  14   6       13.85       14.78      8.16 o 
   3  14   6       36.74       39.42     10.99 o 
  -2  15   6        5.59        5.47      2.98 o 
  -1  15   6       30.95       27.12      5.75 o 
   0  15   6       11.24        5.04      4.08 o 
   1  15   6       22.26       16.95      8.70 o 
   2  15   6        0.70        4.87      7.42 o 
  -8   0   7       26.40       27.76      6.59 o 
  -7   0   7        8.90        0.47      4.85 o 
  -6   0   7       34.61       38.55      5.49 o 
  -5   0   7      105.68       95.16      6.43 o 
  -4   0   7      249.89      237.99      6.92 o 
  -3   0   7       48.68       41.84      2.41 o 
  -2   0   7      120.15      118.04      3.11 o 
  -1   0   7     1118.15     1189.99     20.60 o 
   0   0   7      609.59      663.43     12.13 o 
   1   0   7      247.57      258.96      7.80 o 
   2   0   7       86.56       91.08      4.35 o 
   3   0   7        0.45        1.71      2.37 o 
   4   0   7       32.89       35.00      4.05 o 
   5   0   7        6.62        7.81      3.70 o 
   6   0   7        0.08       -6.44      6.44 o 
   7   0   7        3.76       -2.12      5.55 o 
   8   0   7        9.94        3.29      6.43 o 
  -8   1   7        6.13        6.07      4.62 o 
  -7   1   7        7.36        6.97      3.61 o 
  -6   1   7       74.33       80.24      4.68 o 
  -5   1   7       36.65       39.50      2.65 o 
  -4   1   7       47.83       44.85      2.03 o 
  -3   1   7       20.75       25.13      1.35 o 
  -2   1   7      236.52      226.58      3.45 o 
  -1   1   7     2445.36     2605.86     29.11 o 
   0   1   7     1972.52     2130.99     26.64 o 
   1   1   7        1.98        3.37      1.34 o 
   2   1   7      294.68      290.56      5.58 o 
   3   1   7       21.46       31.73      2.36 o 
   4   1   7       83.04       64.48      3.47 o 
   5   1   7       29.84       39.70      3.09 o 
   6   1   7       45.11       40.29      4.03 o 
   7   1   7        1.90        2.14      3.47 o 
   8   1   7        2.03       -4.21      4.21 o 
  -8   2   7        4.04        3.32      5.97 o 
  -7   2   7       21.69       17.84      4.15 o 
  -6   2   7       34.21       33.17      3.38 o 
  -5   2   7        3.05        3.17      2.22 o 
  -4   2   7       19.11       20.13      1.85 o 
  -3   2   7      196.42      196.56      3.03 o 
  -2   2   7      139.72      164.87      3.83 o 
  -1   2   7     2407.76     2495.65     34.26 o 
   0   2   7      652.05      666.00      9.62 o 
   1   2   7      110.00      136.73      3.82 o 
   2   2   7       77.93       80.47      3.68 o 
   3   2   7      122.05      120.23      4.77 o 
   4   2   7        2.03        2.24      2.56 o 
   5   2   7       33.91       36.19      3.64 o 
   6   2   7       33.35       31.74      3.86 o 
   7   2   7        4.50        5.59      3.71 o 
   8   2   7        4.41        6.53      4.30 o 
  -8   3   7        0.39        4.35      5.92 o 
  -7   3   7       75.80       67.56     13.10 o 
  -6   3   7       14.08        7.00      3.42 o 
  -5   3   7      206.01      192.24      5.26 o 
  -4   3   7      165.58      150.92      4.21 o 
  -3   3   7       27.40       31.22      2.19 o 
  -2   3   7      805.55      818.28     10.73 o 
  -1   3   7      210.13      206.90      6.93 o 
   0   3   7      504.77      502.56      8.78 o 
   1   3   7      364.70      407.83      7.91 o 
   2   3   7       52.34       55.36      2.79 o 
   3   3   7       47.27       42.22      3.86 o 
   4   3   7      307.93      324.59      7.47 o 
   5   3   7       21.96       29.14      3.52 o 
   6   3   7        3.03        5.57      3.23 o 
   7   3   7       40.29       39.06      4.46 o 
   8   3   7       17.78       25.94      5.50 o 
  -8   4   7        6.77        5.88      6.42 o 
  -7   4   7        1.08        3.12      4.18 o 
  -6   4   7        8.85        7.91      2.74 o 
  -5   4   7       41.27       47.78      3.64 o 
  -4   4   7        3.20        2.86      1.69 o 
  -3   4   7        3.09        1.30      1.49 o 
  -2   4   7      518.79      481.07      8.20 o 
  -1   4   7      548.34      556.36     11.40 o 
   0   4   7      374.43      415.22      9.92 o 
   1   4   7       21.23       25.03      2.86 o 
   2   4   7      218.42      205.60      5.64 o 
   3   4   7       42.37       56.33      3.40 o 
   4   4   7      145.94      136.36      8.49 o 
   5   4   7       27.43       32.84      3.42 o 
   6   4   7       39.02       54.37      5.21 o 
   7   4   7        2.93        5.48      4.27 o 
   8   4   7       21.08       21.12      5.41 o 
  -8   5   7       86.20       88.83      9.30 o 
  -7   5   7       12.87       16.07      3.57 o 
  -6   5   7        5.07        6.20      2.75 o 
  -5   5   7        5.91        7.19      2.18 o 
  -4   5   7      109.88       98.12      4.19 o 
  -3   5   7      289.03      292.88      6.11 o 
  -2   5   7      570.83      558.87     10.62 o 
  -1   5   7       42.64       56.48      2.73 o 
   0   5   7       12.00        9.69      3.03 o 
   1   5   7       86.89       78.37      4.55 o 
   2   5   7       74.45       68.12      6.55 o 
   3   5   7       25.09       31.19      5.03 o 
   4   5   7       28.69       30.16      4.66 o 
   5   5   7       67.10       72.50      6.32 o 
   6   5   7       37.93       39.24      4.76 o 
   7   5   7        9.72        7.85      5.71 o 
  -7   6   7       11.37       16.70      3.53 o 
  -6   6   7       26.26       24.42      3.60 o 
  -5   6   7       67.44       73.86      4.07 o 
  -4   6   7       89.58       91.68      4.54 o 
  -3   6   7      186.22      188.57      5.51 o 
  -2   6   7      520.49      530.13     11.99 o 
  -1   6   7      238.56      240.90      5.84 o 
   0   6   7       30.13       38.24      2.82 o 
   1   6   7      114.87      109.26      5.98 o 
   2   6   7      267.55      279.71     21.71 o 
   3   6   7      549.60      485.40     12.70 o 
   4   6   7      126.30      126.72      7.91 o 
   5   6   7       70.61       67.22      6.24 o 
   6   6   7       46.46       41.80      5.89 o 
   7   6   7        0.62       -4.73      4.73 o 
  -7   7   7       36.77       40.49      4.54 o 
  -6   7   7        9.96       16.11      3.41 o 
  -5   7   7       14.95       20.25      3.80 o 
  -4   7   7       42.64       60.73      4.56 o 
  -3   7   7        5.51        6.15      2.20 o 
  -2   7   7      105.28      110.76      6.05 o 
  -1   7   7      274.96      266.60     10.63 o 
   0   7   7       20.68       20.79      3.29 o 
   1   7   7       84.75       71.69      5.45 o 
   2   7   7       54.51       56.31      4.70 o 
   3   7   7       22.35       25.61      4.22 o 
   4   7   7       25.63       31.23      4.63 o 
   5   7   7       74.85       66.84      6.33 o 
   6   7   7       17.39       11.38      4.99 o 
   7   7   7        1.93        1.25      5.17 o 
  -7   8   7       28.06       32.66      4.44 o 
  -6   8   7       17.19       18.73      4.52 o 
  -5   8   7       44.07       36.19      4.13 o 
  -4   8   7       24.55       19.78      3.42 o 
  -3   8   7      111.12      123.51      6.01 o 
  -2   8   7      104.52      107.15      6.20 o 
  -1   8   7      158.03      146.72      8.14 o 
   0   8   7      108.16      110.30      5.38 o 
   1   8   7      210.41      208.32      7.51 o 
   2   8   7      407.58      380.23     11.65 o 
   3   8   7       14.57       16.97      4.49 o 
   4   8   7       51.34       46.73      5.48 o 
   5   8   7       15.09       17.42      4.49 o 
   6   8   7       87.57       77.11      7.49 o 
   7   8   7       48.55       50.59      9.76 o 
  -6   9   7       36.90       41.00      7.33 o 
  -5   9   7       14.77        8.25      2.81 o 
  -4   9   7        7.85        7.61      2.68 o 
  -3   9   7       41.90       43.59      4.04 o 
  -2   9   7       35.37       29.59      3.70 o 
  -1   9   7       33.15       25.50      4.91 o 
   0   9   7        0.08        2.83      2.79 o 
   1   9   7       23.83       17.53      3.14 o 
   2   9   7       18.46       19.42      3.25 o 
   3   9   7       98.30       85.55     10.75 o 
   4   9   7        2.54        6.36      4.24 o 
   5   9   7       31.89       44.91      8.50 o 
   6   9   7       24.43       18.79      5.35 o 
  -6  10   7       18.74       15.65      4.56 o 
  -5  10   7       13.74        5.87      3.07 o 
  -4  10   7       24.70       26.93      3.77 o 
  -3  10   7       24.89       23.55      3.38 o 
  -2  10   7       37.80       40.47      4.31 o 
  -1  10   7       15.85        9.71      3.76 o 
   0  10   7       45.58       38.70      5.50 o 
   1  10   7      225.14      225.23      8.42 o 
   2  10   7      102.56      108.76      6.86 o 
   3  10   7       29.61       32.83      5.71 o 
   4  10   7       29.72       28.27      5.95 o 
   5  10   7        7.26        8.23      5.21 o 
   6  10   7       42.51       44.46      6.82 o 
  -6  11   7        4.00       -1.42      5.47 o 
  -5  11   7        2.18        3.00      2.96 o 
  -4  11   7       28.22       27.88      3.98 o 
  -3  11   7       43.79       44.02      4.33 o 
  -2  11   7       15.59       17.21      3.38 o 
  -1  11   7       93.64       99.67      8.93 o 
   0  11   7       21.86       21.22     10.66 o 
   1  11   7      199.93      210.21     35.31 o 
   2  11   7       46.56       33.34      5.33 o 
   3  11   7       33.05       23.16     11.69 o 
   4  11   7       25.21       33.91      9.06 o 
   5  11   7        1.72        1.08      4.71 o 
  -5  12   7        4.27       -0.19      2.93 o 
  -4  12   7        2.63       -1.83      2.62 o 
  -3  12   7       20.89       28.98      4.00 o 
  -2  12   7       25.30       28.86      4.17 o 
  -1  12   7        8.82       13.51      3.27 o 
   0  12   7       91.08      108.79     12.61 o 
   1  12   7       34.59       30.46      5.67 o 
   2  12   7       33.58       26.48      8.37 o 
   3  12   7       82.53       86.77      8.86 o 
   4  12   7       19.33       23.21      7.27 o 
   5  12   7        5.38        6.31      5.22 o 
  -4  13   7       15.80       14.31      3.57 o 
  -3  13   7       64.22       76.21      5.90 o 
  -2  13   7       19.09       17.42      3.80 o 
  -1  13   7       15.15        8.58      3.11 o 
   0  13   7       26.37       30.05      6.97 o 
   1  13   7       31.58       28.68      8.94 o 
   2  13   7        3.10       11.07      7.28 o 
   3  13   7        4.48       14.13      5.04 o 
   4  13   7       15.49       18.64      9.87 o 
  -3  14   7       12.26       12.20      3.39 o 
  -2  14   7       25.98       30.00      4.06 o 
  -1  14   7       33.45       38.96      4.81 o 
   0  14   7       49.87       49.17      7.38 o 
   1  14   7       10.97       19.07      8.52 o 
   2  14   7        4.04        8.95      7.66 o 
   3  14   7        2.50       -6.16      6.16 o 
  -2  15   7       26.57       28.49      4.57 o 
  -1  15   7       61.31       69.77      6.13 o 
   0  15   7        7.58        5.40      7.99 o 
   1  15   7       26.56       30.60     10.20 o 
  -8   0   8       29.24       34.54      7.86 o 
  -7   0   8        0.83        7.63      5.04 o 
  -6   0   8       43.71       58.36     12.34 o 
  -5   0   8       16.97       13.98      7.36 o 
  -4   0   8       46.51       49.14      3.00 o 
  -3   0   8      112.26      102.11      4.39 o 
  -2   0   8        0.89       -0.72      1.43 o 
  -1   0   8      839.85      905.56     16.08 o 
   0   0   8       14.38        6.75      1.98 o 
   1   0   8        0.11       -1.99      1.99 o 
   2   0   8       37.73       23.36      4.11 o 
   3   0   8       26.23       38.64      3.21 o 
   4   0   8       15.30       10.19      3.06 o 
   5   0   8       16.54       23.04      3.44 o 
   6   0   8        2.94        0.52      3.07 o 
   7   0   8       28.46       25.84     11.12 o 
   8   0   8        0.38       -0.78     11.09 o 
  -8   1   8       52.91       55.20      7.52 o 
  -7   1   8       46.33       37.67      4.29 o 
  -6   1   8      145.65      141.36      5.78 o 
  -5   1   8      165.92      164.35      4.67 o 
  -4   1   8      124.21      123.73      3.32 o 
  -3   1   8       11.62        8.32      1.30 o 
  -2   1   8       72.13       73.85      1.98 o 
  -1   1   8       68.93       77.80      3.03 o 
   0   1   8      524.03      575.37      7.77 o 
   1   1   8       58.63       69.49      3.47 o 
   2   1   8      120.38      113.53      5.51 o 
   3   1   8        1.05        1.11      1.97 o 
   4   1   8       63.27       59.05      3.27 o 
   5   1   8       76.02       81.19      3.73 o 
   6   1   8        5.12       -0.09      3.01 o 
   7   1   8        9.50        1.24      3.38 o 
   8   1   8       24.85       24.40      5.38 o 
  -8   2   8       20.58       24.17      6.61 o 
  -7   2   8       17.45       17.82      5.84 o 
  -6   2   8       37.26       35.42      3.61 o 
  -5   2   8       77.47       84.55      3.44 o 
  -4   2   8      161.26      146.90      4.18 o 
  -3   2   8      151.52      151.97      4.06 o 
  -2   2   8      219.19      219.03      3.95 o 
  -1   2   8      205.27      237.60      4.69 o 
   0   2   8      142.77      146.94      3.96 o 
   1   2   8      175.97      156.67      3.83 o 
   2   2   8       19.41       17.85      2.28 o 
   3   2   8       28.11       32.27      3.81 o 
   4   2   8       33.43       26.11      3.20 o 
   5   2   8       18.83       18.42      3.27 o 
   6   2   8       64.63       70.20      4.88 o 
   7   2   8       10.32        2.07      3.76 o 
   8   2   8       19.90       20.20      4.53 o 
  -8   3   8       44.40       43.91      7.58 o 
  -7   3   8       80.63       67.19      7.75 o 
  -6   3   8      149.58      141.37      5.89 o 
  -5   3   8        7.95        7.11      2.23 o 
  -4   3   8       25.91       22.70      2.22 o 
  -3   3   8       39.78       39.85      2.42 o 
  -2   3   8       72.75       81.84      3.38 o 
  -1   3   8       59.62       68.28      3.25 o 
   0   3   8        8.99        9.64      1.54 o 
   1   3   8      266.43      281.46      5.62 o 
   2   3   8        2.84        2.84      2.24 o 
   3   3   8       44.37       44.05      3.58 o 
   4   3   8       75.06       77.16      4.23 o 
   5   3   8       49.32       40.89      3.78 o 
   6   3   8       23.53       23.76      3.73 o 
   7   3   8       72.41       71.43      5.39 o 
   8   3   8        8.67        6.35      4.94 o 
  -8   4   8       37.82       43.84      7.69 o 
  -7   4   8       32.19       37.69      6.72 o 
  -6   4   8       75.13       69.66      4.65 o 
  -5   4   8       30.04       29.96      3.20 o 
  -4   4   8       67.96       67.60      3.56 o 
  -3   4   8      130.25      131.58      4.13 o 
  -2   4   8      110.19      117.03      3.99 o 
  -1   4   8       59.91       55.89      3.55 o 
   0   4   8      154.97      155.04      4.57 o 
   1   4   8      297.18      292.44      6.62 o 
   2   4   8      291.89      275.02      5.90 o 
   3   4   8      232.43      222.24      6.34 o 
   4   4   8       56.60       49.68      3.70 o 
   5   4   8       20.61       34.03      3.68 o 
   6   4   8       18.57       12.90      3.49 o 
   7   4   8        0.76       -1.30      4.16 o 
  -7   5   8       49.31       56.82      4.89 o 
  -6   5   8       13.67       12.57      3.12 o 
  -5   5   8        7.84        8.12      2.30 o 
  -4   5   8      158.82      141.75      4.72 o 
  -3   5   8        5.26        7.83      1.89 o 
  -2   5   8       94.85       94.31      4.52 o 
  -1   5   8      113.15      114.11      5.12 o 
   0   5   8       72.32       82.55      5.40 o 
   1   5   8       58.95       55.51      4.19 o 
   2   5   8       53.82       40.79      5.18 o 
   3   5   8      336.13      317.09      9.93 o 
   4   5   8      137.36      115.30      7.64 o 
   5   5   8       95.68       88.48      6.91 o 
   6   5   8       40.39       41.43      5.14 o 
   7   5   8       27.46       26.23      4.96 o 
  -7   6   8      115.81      115.33      6.38 o 
  -6   6   8       37.38       38.55      4.10 o 
  -5   6   8       12.25       13.77      2.72 o 
  -4   6   8       46.20       44.97      3.49 o 
  -3   6   8      114.11      109.45      4.81 o 
  -2   6   8      432.28      383.68     11.08 o 
  -1   6   8        8.86        3.73      2.25 o 
   0   6   8       51.82       48.69      3.79 o 
   1   6   8        3.51        1.34      2.11 o 
   2   6   8       31.27       34.02      3.95 o 
   3   6   8      283.61      250.79      9.10 o 
   4   6   8       24.20       15.57      4.13 o 
   5   6   8       12.91        9.12      4.30 o 
   6   6   8        2.68        4.92      4.74 o 
   7   6   8        4.16       -1.64      8.41 o 
  -7   7   8       49.50       49.21      4.84 o 
  -6   7   8       36.73       33.77      3.96 o 
  -5   7   8       20.01       19.02      3.10 o 
  -4   7   8       13.46       10.61      2.45 o 
  -3   7   8       37.55       36.27      3.68 o 
  -2   7   8       50.47       58.38      4.65 o 
  -1   7   8       48.87       43.62      5.21 o 
   0   7   8        6.21        3.30      2.05 o 
   1   7   8       69.14       77.28      5.08 o 
   2   7   8      255.06      264.35      8.95 o 
   3   7   8      359.54      314.08     10.24 o 
   4   7   8      110.01       98.72      7.00 o 
   5   7   8       63.05       56.74      7.43 o 
   6   7   8       10.47       10.99      4.97 o 
   7   7   8       11.47       15.10      5.92 o 
  -7   8   8      221.47      239.04      9.44 o 
  -6   8   8       26.40       34.22      5.24 o 
  -5   8   8        3.87        0.61      2.49 o 
  -4   8   8       26.79       28.45      3.61 o 
  -3   8   8       83.13       80.07      6.03 o 
  -2   8   8       79.27       72.66      6.04 o 
  -1   8   8      109.96      104.97     12.46 o 
   0   8   8       91.40       91.11     11.23 o 
   1   8   8       52.82       52.84      4.54 o 
   2   8   8      344.19      357.23     13.63 o 
   3   8   8       48.65       44.15      5.13 o 
   4   8   8        2.65        6.13      5.06 o 
   5   8   8       62.39       65.44      6.52 o 
   6   8   8       30.24       30.12      5.79 o 
   7   8   8        6.63        6.34      5.42 o 
  -6   9   8       35.90       44.28      5.99 o 
  -5   9   8       18.80       25.11      6.68 o 
  -4   9   8       80.51       94.52      6.11 o 
  -3   9   8        5.44       11.02      2.71 o 
  -2   9   8        3.98       -2.07      2.07 o 
  -1   9   8       12.60       18.62      4.33 o 
   0   9   8       57.82       53.09      6.04 o 
   1   9   8      111.17      100.37      6.17 o 
   2   9   8      340.56      326.78     10.49 o 
   3   9   8      199.44      203.12     10.92 o 
   4   9   8        3.24        1.68      4.06 o 
   5   9   8       37.36       43.36      6.01 o 
   6   9   8        3.83       -0.03      4.71 o 
  -6  10   8      142.45      157.63      8.90 o 
  -5  10   8       14.97       10.46      4.47 o 
  -4  10   8       37.29       34.95      4.21 o 
  -3  10   8        1.44        4.17      2.53 o 
  -2  10   8       34.13       46.19      4.66 o 
  -1  10   8       34.25       37.52      9.36 o 
   0  10   8       99.11       86.88      7.89 o 
   1  10   8       79.20       65.77      6.94 o 
   2  10   8      106.36      108.68      7.01 o 
   3  10   8       21.97       32.68      5.77 o 
   4  10   8       48.55       59.28     13.34 o 
   5  10   8       11.84       10.86      5.29 o 
   6  10   8        2.71        1.13      8.41 o 
  -5  11   8       11.49       14.06      3.84 o 
  -4  11   8        2.61        9.14      3.16 o 
  -3  11   8      173.85      174.64      9.58 o 
  -2  11   8       23.37       29.90      5.57 o 
  -1  11   8       43.00       35.95     10.58 o 
   0  11   8       23.61       24.96      6.29 o 
   1  11   8       37.76       38.98      5.82 o 
   2  11   8       83.24       97.12      8.60 o 
   3  11   8       31.03       30.80      5.89 o 
   4  11   8      115.56      121.57     16.23 o 
   5  11   8       17.79       13.82      5.91 o 
  -5  12   8       37.15       42.13      6.49 o 
  -4  12   8       12.32        8.42      3.11 o 
  -3  12   8       23.36       18.78      3.52 o 
  -2  12   8       15.66       17.50      3.69 o 
  -1  12   8       44.95       46.53      7.06 o 
   0  12   8       27.96       23.63      5.35 o 
   1  12   8       45.84       43.24      6.41 o 
   2  12   8        7.96       12.31      6.79 o 
   3  12   8       48.55       57.45     14.95 o 
   4  12   8       64.05       61.98     12.65 o 
   5  12   8        3.38        7.16     14.93 o 
  -4  13   8        6.46        8.55      3.46 o 
  -3  13   8       66.15       64.77      5.63 o 
  -2  13   8       64.55       60.57      6.24 o 
  -1  13   8       49.39       41.29      4.92 o 
   0  13   8       21.19       24.14      5.93 o 
   1  13   8       15.25       18.17      6.96 o 
   2  13   8        2.09       12.42      7.31 o 
   3  13   8       46.48       53.36     11.83 o 
   4  13   8       42.26       40.95      7.41 o 
  -3  14   8        7.22        9.51      3.48 o 
  -2  14   8       51.53       58.50      5.98 o 
  -1  14   8        1.33        1.51      2.98 o 
   0  14   8       27.45       34.34      6.95 o 
   1  14   8        8.35        4.18      7.03 o 
   2  14   8       13.20       14.29      8.32 o 
   3  14   8       24.01       28.89     10.08 o 
  -1  15   8       66.63       60.56      6.79 o 
   0  15   8        8.77       13.50      8.10 o 
   1  15   8        5.95       -2.37      7.05 o 
  -8   0   9       14.18       17.20      6.18 o 
  -7   0   9       83.57       87.89      7.52 o 
  -6   0   9        0.03       -4.09      4.09 o 
  -5   0   9       11.10       12.82     11.18 o 
  -4   0   9      230.78      212.69      8.33 o 
  -3   0   9       83.81       80.38      3.27 o 
  -2   0   9      283.13      279.35      6.62 o 
  -1   0   9        0.27       -1.08      1.58 o 
   0   0   9        5.24        3.86      3.02 o 
   1   0   9        2.88        0.89      2.30 o 
   2   0   9      137.85      135.75      6.48 o 
   3   0   9       20.91       15.74      6.04 o 
   4   0   9       10.97       12.90      3.66 o 
   5   0   9      114.44       87.06      5.74 o 
   6   0   9        1.06        2.33      3.74 o 
   7   0   9       71.82       69.45      8.50 o 
   8   0   9       18.66       21.59      7.86 o 
  -8   1   9       39.91       37.63      7.29 o 
  -7   1   9        5.05        5.68      3.67 o 
  -6   1   9       31.50       28.18      3.76 o 
  -5   1   9       71.24       66.57      3.71 o 
  -4   1   9      411.69      389.14      6.03 o 
  -3   1   9      245.28      226.78      4.48 o 
  -2   1   9      341.53      341.50      4.78 o 
  -1   1   9       24.46       23.97      1.67 o 
   0   1   9      175.29      180.74      5.44 o 
   1   1   9        4.67       10.75      1.65 o 
   2   1   9       12.97       17.33      2.06 o 
   3   1   9       36.05       32.26      2.42 o 
   4   1   9       11.22       13.87      2.51 o 
   5   1   9        3.29        0.56      2.79 o 
   6   1   9       19.13       17.29      4.34 o 
   7   1   9       17.93       23.53      3.64 o 
   8   1   9       13.07       13.07      5.26 o 
  -8   2   9       28.41       30.74      7.19 o 
  -7   2   9       19.58       20.27      5.99 o 
  -6   2   9       17.22       18.15      3.33 o 
  -5   2   9      234.00      236.63      6.02 o 
  -4   2   9      116.13      103.30      3.25 o 
  -3   2   9      607.07      596.14      7.68 o 
  -2   2   9       38.99       35.93      2.10 o 
  -1   2   9      219.75      212.08      4.62 o 
   0   2   9      218.69      232.17      5.66 o 
   1   2   9      293.52      281.20      5.41 o 
   2   2   9        8.38        3.38      1.71 o 
   3   2   9       45.85       50.79      3.95 o 
   4   2   9       23.20       25.02      4.63 o 
   5   2   9        6.31        2.66      3.05 o 
   6   2   9        1.79       -1.47      4.25 o 
   7   2   9        7.00        1.21      3.80 o 
   8   2   9       13.41        9.27      7.13 o 
  -8   3   9        0.33        6.09      6.42 o 
  -7   3   9       49.00       46.09      6.94 o 
  -6   3   9      138.67      132.55      8.34 o 
  -5   3   9      231.04      213.81      5.86 o 
  -4   3   9      151.58      153.62      4.26 o 
  -3   3   9      243.10      224.45      7.08 o 
  -2   3   9      446.30      416.43      7.62 o 
  -1   3   9       78.96       79.14      3.70 o 
   0   3   9       23.07       37.41      2.49 o 
   1   3   9       62.97       57.78      3.08 o 
   2   3   9      218.15      217.57      5.62 o 
   3   3   9       31.74       37.75      3.34 o 
   4   3   9        7.00        2.09      2.68 o 
   5   3   9       51.30       39.26      3.84 o 
   6   3   9        8.06        4.95      3.51 o 
   7   3   9       76.01       87.24      5.74 o 
  -7   4   9        8.82       18.71      6.32 o 
  -6   4   9       30.78       30.22      3.63 o 
  -5   4   9      142.63      147.11      5.16 o 
  -4   4   9       71.54       60.42      3.42 o 
  -3   4   9      129.92      128.28      3.68 o 
  -2   4   9      352.59      348.74      6.21 o 
  -1   4   9      116.59      112.07      5.51 o 
   0   4   9      182.60      184.91      6.42 o 
   1   4   9      137.82      148.26      4.33 o 
   2   4   9       52.63       56.30      3.27 o 
   3   4   9      114.56      108.37      4.56 o 
   4   4   9      135.63      121.79      5.04 o 
   5   4   9        8.45        5.69      2.97 o 
   6   4   9       10.74       18.87      3.70 o 
   7   4   9       24.59       27.60      5.17 o 
  -7   5   9       62.96       61.09      8.33 o 
  -6   5   9        6.30        7.77      2.89 o 
  -5   5   9       10.70       10.85      2.44 o 
  -4   5   9      203.66      188.12      6.14 o 
  -3   5   9       33.72       32.70      3.06 o 
  -2   5   9      371.07      383.82      8.82 o 
  -1   5   9      204.42      194.89      8.74 o 
   0   5   9      109.94      114.70      5.22 o 
   1   5   9       34.37       30.74      3.76 o 
   2   5   9        0.93       -0.08      2.56 o 
   3   5   9       32.61       44.50      5.04 o 
   4   5   9      192.81      197.52      8.97 o 
   5   5   9       35.67       39.44      5.65 o 
   6   5   9       37.21       26.96      7.44 o 
   7   5   9       35.18       38.69      5.47 o 
  -7   6   9       93.09       98.30      6.86 o 
  -6   6   9       25.89       25.51      3.67 o 
  -5   6   9       15.54       13.50      2.58 o 
  -4   6   9        5.63        5.07      2.05 o 
  -3   6   9       32.34       33.95      3.40 o 
  -2   6   9       73.76       66.41      4.17 o 
  -1   6   9      213.65      202.83      6.38 o 
   0   6   9       62.34       69.40      4.46 o 
   1   6   9       17.83       15.98      3.38 o 
   2   6   9      147.87      141.95      6.96 o 
   3   6   9       99.80       94.74      6.41 o 
   4   6   9       81.65       68.52      6.19 o 
   5   6   9        0.13       -0.73      3.78 o 
   6   6   9        2.80        2.56      4.62 o 
   7   6   9       22.71       23.34      6.31 o 
  -7   7   9       47.19       62.99      5.40 o 
  -6   7   9       25.54       26.81      3.86 o 
  -5   7   9        5.40        4.91      2.46 o 
  -4   7   9      146.71      145.19      5.91 o 
  -3   7   9       30.99       33.56      3.56 o 
  -2   7   9      105.43      104.62      5.72 o 
  -1   7   9      142.15      145.81      6.72 o 
   0   7   9       53.27       47.26      4.88 o 
   1   7   9       40.10       33.96      4.05 o 
   2   7   9       23.11       20.29      3.78 o 
   3   7   9      202.51      191.29      8.36 o 
   4   7   9       29.52       24.76      5.99 o 
   5   7   9       29.01       20.40      4.80 o 
   6   7   9       37.68       47.50      6.68 o 
   7   7   9        5.23       11.81      6.66 o 
  -6   8   9       43.84       59.31      5.42 o 
  -5   8   9       41.53       35.52      5.53 o 
  -4   8   9       57.32       52.85      6.47 o 
  -3   8   9        3.62        2.40      4.42 o 
  -2   8   9        6.88        6.93      3.40 o 
  -1   8   9        0.14        0.80      4.31 o 
   0   8   9      104.60      111.22      8.37 o 
   1   8   9       35.49       41.94      4.26 o 
   2   8   9       19.52       10.26      4.48 o 
   3   8   9        3.53        1.87      3.48 o 
   4   8   9        4.84        4.04      3.85 o 
   5   8   9       26.49       27.97      6.41 o 
   6   8   9        6.87       10.06      5.28 o 
  -6   9   9       46.95       56.02      5.67 o 
  -5   9   9       58.99       66.76      5.75 o 
  -4   9   9        9.18       11.16      3.51 o 
  -3   9   9       14.17       14.64      7.13 o 
  -2   9   9       36.68       35.85      4.32 o 
  -1   9   9       53.88       69.32      7.17 o 
   0   9   9       85.17       72.46     10.67 o 
   1   9   9       66.14       58.71      6.53 o 
   2   9   9       70.82       72.54      7.14 o 
   3   9   9      215.09      192.03      9.38 o 
   4   9   9       27.29       40.26      7.46 o 
   5   9   9       14.48       10.30      4.72 o 
   6   9   9        5.06        2.67      4.96 o 
  -6  10   9       19.36       19.89      4.36 o 
  -5  10   9        0.63        0.30      2.86 o 
  -4  10   9       26.94       33.21      5.35 o 
  -3  10   9       45.34       46.20      4.57 o 
  -2  10   9       11.09        5.72      2.85 o 
  -1  10   9       25.60       26.30      5.28 o 
   0  10   9       30.60       26.96      5.11 o 
   1  10   9        5.01        5.61      3.60 o 
   2  10   9       49.69       48.71      9.77 o 
   3  10   9       42.71       53.03      7.03 o 
   4  10   9       12.39       15.65      5.29 o 
   5  10   9        2.02        9.46      4.68 o 
  -5  11   9       60.72       71.94      6.28 o 
  -4  11   9        1.06        3.85      2.92 o 
  -3  11   9       43.14       49.95      4.87 o 
  -2  11   9       53.64       52.53      5.41 o 
  -1  11   9        0.54        0.63      3.40 o 
   0  11   9       12.10        9.94      3.96 o 
   1  11   9       10.68       12.55      4.29 o 
   2  11   9       10.30       10.94      5.49 o 
   3  11   9       40.32       64.29      7.68 o 
   4  11   9       30.32       29.86     11.40 o 
   5  11   9        1.58       14.13     11.43 o 
  -4  12   9       21.61       27.16      4.36 o 
  -3  12   9       48.78       50.66      5.17 o 
  -2  12   9       77.48       73.15      8.11 o 
  -1  12   9       11.74       12.29     10.62 o 
   0  12   9        1.78        2.55      3.78 o 
   1  12   9       57.40       50.75      7.19 o 
   2  12   9       57.09       43.56     10.43 o 
   3  12   9       12.27        8.20      7.04 o 
   4  12   9       67.04       80.36      9.29 o 
  -4  13   9       55.84       56.52      7.66 o 
  -3  13   9       25.52       21.36      4.24 o 
  -2  13   9       31.79       32.43      4.79 o 
  -1  13   9       36.33       38.65      7.45 o 
   0  13   9       22.91       21.54      5.71 o 
   1  13   9       43.60       42.68      6.84 o 
   2  13   9        1.04        4.23      6.54 o 
   3  13   9        2.72        7.71      7.21 o 
  -2  14   9       20.88       17.54      4.31 o 
  -1  14   9       17.02       20.33      4.17 o 
   0  14   9        4.04       -3.57      3.84 o 
   1  14   9       57.45       94.93     15.15 o 
   2  14   9       27.78       25.24      9.89 o 
  -8   0  10        0.67        4.00      5.81 o 
  -7   0  10        1.38       -3.89      5.08 o 
  -6   0  10       14.04       15.98      5.09 o 
  -5   0  10       16.54       10.43      4.36 o 
  -4   0  10      606.51      589.27     12.83 o 
  -3   0  10        0.65        0.94      1.69 o 
  -2   0  10      862.93      891.21     16.63 o 
  -1   0  10      478.83      531.27     14.07 o 
   0   0  10       75.94       71.77      3.93 o 
   1   0  10      130.90      140.23      5.61 o 
   2   0  10       28.13       28.33      3.54 o 
   3   0  10        1.74        2.68      3.24 o 
   4   0  10        1.40        3.11      3.53 o 
   5   0  10      322.88      331.40      9.84 o 
   6   0  10        4.06        5.86      8.21 o 
   7   0  10        1.09       -5.85      5.85 o 
  -8   1  10       28.58       36.80      7.20 o 
  -7   1  10       14.96       12.01      3.88 o 
  -6   1  10      223.93      222.64      6.96 o 
  -5   1  10      205.52      195.16      5.68 o 
  -4   1  10      414.23      387.93      6.97 o 
  -3   1  10      753.20      714.29     14.02 o 
  -2   1  10      269.95      268.81      6.04 o 
  -1   1  10       10.56        7.65      1.50 o 
   0   1  10      329.99      312.74      5.43 o 
   1   1  10      205.30      229.73      4.71 o 
   2   1  10      116.89      120.17      3.79 o 
   3   1  10      123.21      124.48      4.12 o 
   4   1  10       22.77       19.74      2.40 o 
   5   1  10       60.24       58.86      3.88 o 
   6   1  10        2.89        0.19      2.87 o 
   7   1  10        0.07       -2.36      4.22 o 
  -8   2  10        8.89       15.29      6.65 o 
  -7   2  10       23.75       24.36      6.43 o 
  -6   2  10       28.01       31.60      4.67 o 
  -5   2  10       78.69       74.93      6.37 o 
  -4   2  10      281.70      258.78      4.84 o 
  -3   2  10      854.19      852.03     10.16 o 
  -2   2  10      135.75      138.16      3.58 o 
  -1   2  10      309.62      311.50      6.12 o 
   0   2  10      173.71      177.79      4.81 o 
   1   2  10       67.95       92.45      4.34 o 
   3   2  10        6.10        2.75      2.71 o 
   4   2  10       65.53       72.27      4.40 o 
   5   2  10        5.51        6.09      3.14 o 
   6   2  10       45.83       54.64      4.79 o 
   7   2  10       19.98       21.02      3.93 o 
  -7   3  10       10.15        8.31      5.80 o 
  -6   3  10        5.70       10.19      3.78 o 
  -5   3  10      133.28      141.19      5.00 o 
  -4   3  10      332.82      314.88      6.09 o 
  -3   3  10      646.28      579.46      8.64 o 
  -2   3  10      279.49      288.62      6.42 o 
  -1   3  10      144.37      146.81      5.32 o 
   0   3  10      138.64      134.84      4.32 o 
   1   3  10        9.61       14.70      2.27 o 
   2   3  10      176.05      172.57      5.66 o 
   3   3  10       38.32       42.17      3.58 o 
   4   3  10       35.69       32.30      3.51 o 
   5   3  10       21.69       21.30      3.63 o 
   6   3  10        6.36        7.52      3.57 o 
   7   3  10        3.11       -0.24      4.69 o 
  -7   4  10       39.85       28.10      7.06 o 
  -6   4  10       35.02       42.14     11.44 o 
  -5   4  10        9.27        8.10      2.57 o 
  -4   4  10       89.03       79.06      3.90 o 
  -3   4  10      358.14      330.05      7.70 o 
  -2   4  10      781.85      740.70     10.61 o 
  -1   4  10        9.67       14.74      2.70 o 
   0   4  10      248.87      251.19      5.57 o 
   1   4  10       52.53       44.74      3.02 o 
   2   4  10       43.69       45.07      3.28 o 
   3   4  10      253.10      236.35      6.38 o 
   4   4  10       41.86       44.75      3.98 o 
   5   4  10       21.47       13.45      5.56 o 
   6   4  10        4.77       -3.24      3.24 o 
   7   4  10       56.72       54.87      6.18 o 
  -7   5  10       40.34       44.94      7.65 o 
  -6   5  10        4.39       -2.37      2.63 o 
  -5   5  10       29.05       27.60      3.61 o 
  -4   5  10       45.96       44.32      3.29 o 
  -3   5  10      244.13      228.96      6.27 o 
  -2   5  10       72.28       52.29      3.84 o 
  -1   5  10       60.98       57.99     10.14 o 
   0   5  10      264.30      256.77      6.88 o 
   1   5  10      116.98      126.40      6.36 o 
   2   5  10       41.89       35.32      4.56 o 
   3   5  10       56.80       56.76      7.40 o 
   4   5  10      100.20      109.04     10.54 o 
   5   5  10       16.23       23.39      5.19 o 
   6   5  10        1.56        3.18      4.05 o 
   7   5  10        2.00        3.21      4.61 o 
  -7   6  10        2.71        3.09      4.19 o 
  -6   6  10       26.82       31.73      3.95 o 
  -5   6  10        0.78        2.34      2.22 o 
  -4   6  10        3.15        2.48      2.25 o 
  -3   6  10       81.63       79.25      4.84 o 
  -2   6  10      154.73      126.72      5.62 o 
  -1   6  10      181.09      165.06      6.95 o 
   0   6  10      191.74      177.51     11.82 o 
   1   6  10      140.39      152.40      6.90 o 
   2   6  10       44.68       56.30      5.08 o 
   3   6  10       46.38       46.90      5.12 o 
   4   6  10        4.12        2.26      3.78 o 
   5   6  10        8.82        8.73      4.57 o 
   6   6  10       29.60       32.73      6.15 o 
   7   6  10       30.43       20.30      6.33 o 
  -7   7  10       29.25       35.39      5.20 o 
  -6   7  10       30.15       22.56      3.78 o 
  -5   7  10        3.42        3.42      2.47 o 
  -4   7  10       44.98       48.97      3.95 o 
  -3   7  10       83.07       88.47      5.24 o 
  -2   7  10       25.38       25.07      4.01 o 
  -1   7  10      777.91      709.24     13.58 o 
   0   7  10       14.50       13.68      3.29 o 
   1   7  10      160.17      157.10      6.98 o 
   2   7  10       32.14       28.99      4.36 o 
   3   7  10       73.80       66.94      5.94 o 
   4   7  10       17.74       11.83      4.37 o 
   5   7  10       31.10       26.05      6.39 o 
   6   7  10       17.67       14.58      5.33 o 
  -6   8  10       17.17       14.13      3.41 o 
  -5   8  10       33.97       39.46      4.03 o 
  -4   8  10       29.07       32.17      3.94 o 
  -3   8  10       45.45       47.19      5.02 o 
  -2   8  10      383.67      367.22     11.35 o 
  -1   8  10       17.38       17.48      4.13 o 
   0   8  10      241.13      268.42     27.05 o 
   1   8  10       23.23       26.00      4.70 o 
   2   8  10      105.82      122.50      7.04 o 
   3   8  10        4.64       -0.40      3.34 o 
   4   8  10        6.67        7.28      7.12 o 
   5   8  10       24.37       31.62      5.82 o 
   6   8  10       44.51       64.09     10.40 o 
  -6   9  10       17.99       17.85      6.86 o 
  -5   9  10        2.83        3.14      3.84 o 
  -4   9  10        9.43        9.44      3.02 o 
  -3   9  10      121.13      127.85      8.07 o 
  -2   9  10       78.80       77.31      6.95 o 
  -1   9  10      210.95      198.99     10.66 o 
   0   9  10       30.39       30.01      8.57 o 
   1   9  10       22.66       20.44      4.66 o 
   2   9  10      202.63      180.18      9.82 o 
   3   9  10       41.80       46.25      6.59 o 
   4   9  10       40.45       41.58      5.61 o 
   5   9  10       20.98       19.66      6.44 o 
   6   9  10       16.95        9.89      6.44 o 
  -5  10  10       16.78       15.63      3.84 o 
  -4  10  10       17.47       24.19      3.93 o 
  -3  10  10       39.60       32.13      4.76 o 
  -2  10  10       27.03       26.80      4.21 o 
  -1  10  10       12.48       11.07      4.19 o 
   0  10  10       17.29        7.58      4.94 o 
   1  10  10       18.27       11.13      3.85 o 
   2  10  10       49.11       54.05      6.82 o 
   3  10  10       61.47       87.27     13.10 o 
   4  10  10       17.20       24.01      5.91 o 
   5  10  10       10.29        4.21      6.61 o 
  -5  11  10       19.07       18.88      4.23 o 
  -4  11  10        2.86        6.59      3.08 o 
  -3  11  10       67.06       69.12      9.23 o 
  -2  11  10        7.15        5.30      3.67 o 
  -1  11  10       11.98        3.76      3.93 o 
   0  11  10        5.85        6.20      5.90 o 
   1  11  10        0.43        1.82      3.58 o 
   2  11  10        5.58        3.96      3.74 o 
   3  11  10       16.78       26.39      9.04 o 
   4  11  10        9.28        4.32      4.93 o 
   5  11  10       42.47       37.04      7.63 o 
  -4  12  10      101.71      106.96      7.56 o 
  -3  12  10       11.04       11.77      3.69 o 
  -2  12  10      138.64      138.41      9.39 o 
  -1  12  10       56.52       66.81      8.26 o 
   0  12  10       39.97       36.36      6.48 o 
   1  12  10        8.50        6.26      4.37 o 
   2  12  10        2.19       -3.39      6.09 o 
   3  12  10       17.80       22.36      9.02 o 
   4  12  10       70.51       54.20     12.34 o 
  -3  13  10       50.19       68.47      6.08 o 
  -2  13  10        8.17        9.53      3.92 o 
  -1  13  10       15.90       11.03      3.80 o 
   0  13  10       12.17       19.32      5.74 o 
   1  13  10       22.87       21.33      5.70 o 
   2  13  10       25.37       24.66      9.87 o 
   3  13  10       38.28       35.48     10.53 o 
  -2  14  10       18.75       20.62      4.55 o 
  -1  14  10       16.03       15.26      4.56 o 
   0  14  10       10.97        6.38      5.08 o 
   1  14  10        0.23       -1.15      5.78 o 
  -7   0  11        1.93        5.15      5.53 o 
  -6   0  11       19.76       24.60      5.37 o 
  -5   0  11      157.37      150.18      9.50 o 
  -4   0  11      166.01      167.18      6.54 o 
  -3   0  11       63.76       58.78      5.55 o 
  -2   0  11        8.07        4.91      1.87 o 
  -1   0  11      239.24      267.76      7.47 o 
   0   0  11       93.01       88.70      4.45 o 
   1   0  11      246.76      243.60      7.26 o 
   2   0  11      840.09      826.50     16.31 o 
   3   0  11      248.91      235.64      8.44 o 
   4   0  11       32.50       38.47      4.45 o 
   5   0  11      125.94      124.62     12.54 o 
   6   0  11       56.03       54.24      7.90 o 
   7   0  11       14.72        5.77      6.61 o 
  -7   1  11       50.73       57.16      6.03 o 
  -6   1  11       10.18        3.91      4.31 o 
  -5   1  11        0.05       -1.08      2.72 o 
  -4   1  11       16.99       19.64      2.36 o 
  -3   1  11      140.20      134.87      3.69 o 
  -2   1  11      209.84      211.50      5.80 o 
  -1   1  11      215.01      241.30      5.67 o 
   0   1  11        1.55        2.16      1.50 o 
   1   1  11       20.94       20.17      2.19 o 
   2   1  11      145.62      122.87      3.96 o 
   3   1  11       22.55       22.93      2.57 o 
   4   1  11        5.28        3.76      3.64 o 
   5   1  11        3.13       -0.88      3.02 o 
   6   1  11       76.93       87.47      5.28 o 
   7   1  11       38.55       31.28      5.33 o 
  -7   2  11        2.71       -7.06     12.13 o 
  -6   2  11        6.22        7.40      4.20 o 
  -5   2  11       34.90       30.81      3.87 o 
  -4   2  11       58.42       49.65      3.18 o 
  -3   2  11      112.28      111.06      4.26 o 
  -2   2  11       66.46       67.56      2.84 o 
  -1   2  11      103.54      105.36      3.62 o 
   0   2  11       79.89       90.63      5.71 o 
   2   2  11      650.92      618.59     23.49 o 
   3   2  11      200.92      200.05      5.66 o 
   4   2  11      119.30      105.15      4.59 o 
   5   2  11       46.17       43.81      3.83 o 
   6   2  11        2.94       -0.08      3.06 o 
   7   2  11        8.21        5.02      5.19 o 
  -7   3  11       18.24       18.97      6.27 o 
  -6   3  11        7.44       10.69      5.48 o 
  -5   3  11       27.26       34.13      3.83 o 
  -4   3  11        5.88        5.62      1.86 o 
  -3   3  11      246.45      252.88      6.43 o 
  -2   3  11      208.70      205.16      5.82 o 
  -1   3  11       63.79       71.61      4.12 o 
   0   3  11       40.07       47.62      3.12 o 
   1   3  11      663.24      609.43     10.34 o 
   2   3  11      136.23      140.20      4.67 o 
   3   3  11      174.23      172.45      5.92 o 
   4   3  11       12.86       23.30      3.48 o 
   5   3  11        1.41        1.77      3.08 o 
   6   3  11       37.92       43.21      4.51 o 
   7   3  11       24.93       27.25      4.43 o 
  -7   4  11        0.70        5.34      6.11 o 
  -6   4  11        0.00       -1.65      3.44 o 
  -5   4  11       42.41       45.38      3.89 o 
  -4   4  11       79.95       80.67      6.20 o 
  -3   4  11       22.04       18.03      2.30 o 
  -2   4  11       51.83       54.10      3.11 o 
  -1   4  11       87.98       88.58      4.31 o 
   0   4  11       60.99       72.00      5.44 o 
   1   4  11      458.93      480.86      7.98 o 
   2   4  11       35.80       28.30      3.16 o 
   3   4  11      102.88      104.92      4.78 o 
   4   4  11      114.13      129.84      5.48 o 
   5   4  11       22.43       33.58      3.89 o 
   6   4  11        7.99        8.45      3.89 o 
   7   4  11       33.11       36.95      5.62 o 
  -7   5  11        1.81        6.23      6.32 o 
  -6   5  11        2.55        4.47      4.00 o 
  -5   5  11       16.28       16.27      2.74 o 
  -4   5  11       46.76       48.27      3.47 o 
  -3   5  11        9.38       10.23      2.46 o 
  -2   5  11      249.74      257.27      7.49 o 
  -1   5  11       48.43       40.89      5.30 o 
   0   5  11      120.13      106.99      6.16 o 
   1   5  11      388.65      385.51     10.72 o 
   2   5  11       43.67       44.14      3.84 o 
   3   5  11        5.98        4.12      3.02 o 
   4   5  11       33.29       40.57      5.29 o 
   5   5  11        8.61        4.07      5.14 o 
   6   5  11       10.81        8.58      4.89 o 
   7   5  11        9.09       11.37      4.80 o 
  -7   6  11       12.38       21.81      5.22 o 
  -6   6  11        1.18        2.85      5.45 o 
  -5   6  11       13.19       19.25      2.93 o 
  -4   6  11       16.04       15.10      2.76 o 
  -3   6  11       47.49       44.54      3.95 o 
  -2   6  11      132.42      130.01      8.98 o 
  -1   6  11        6.61       11.02      3.02 o 
   0   6  11      438.79      391.17     10.86 o 
   1   6  11       67.89       72.53      5.34 o 
   2   6  11       17.10       12.04      3.74 o 
   3   6  11       35.43       39.95      5.23 o 
   4   6  11        3.22       -0.66      3.55 o 
   5   6  11       30.62       34.79      5.65 o 
   6   6  11       47.26       56.27      7.18 o 
  -6   7  11        6.78       12.40      3.49 o 
  -5   7  11        4.37        3.74      2.62 o 
  -4   7  11        3.37        2.29      2.28 o 
  -3   7  11       19.10       21.57      3.37 o 
  -2   7  11       61.69       69.12      4.75 o 
  -1   7  11      178.78      148.38      7.40 o 
   0   7  11      103.43      101.74      7.74 o 
   1   7  11       87.95       85.01      7.48 o 
   2   7  11        1.43        0.30      3.07 o 
   3   7  11        8.71       15.40      5.94 o 
   4   7  11       25.17       32.95      5.24 o 
   5   7  11        8.29       13.68      9.69 o 
   6   7  11       42.99       35.99      6.65 o 
  -6   8  11       20.09       32.21      4.10 o 
  -5   8  11        4.22        4.94      2.73 o 
  -4   8  11       28.38       38.58      3.85 o 
  -3   8  11       10.22       16.15      3.21 o 
  -2   8  11       63.33       55.32      5.22 o 
  -1   8  11       12.02       15.71      4.48 o 
   0   8  11      293.68      287.61      9.74 o 
   1   8  11       58.41       50.56      6.58 o 
   2   8  11        4.24        0.11      4.84 o 
   3   8  11        3.91        4.32      3.47 o 
   4   8  11        0.79        3.99      7.30 o 
   5   8  11       21.64       23.36      5.90 o 
   6   8  11       37.66       39.66      6.86 o 
  -6   9  11       13.40       12.45      3.84 o 
  -5   9  11        0.34       -2.58      2.74 o 
  -4   9  11       26.43       30.39      4.18 o 
  -3   9  11       68.47       71.47      6.52 o 
  -2   9  11       18.28       17.64      5.81 o 
  -1   9  11      118.75      104.13      9.10 o 
   0   9  11        2.62        6.74      6.98 o 
   1   9  11       98.37      103.99      8.89 o 
   2   9  11       14.02       13.79      4.27 o 
   3   9  11       57.78       51.40      5.99 o 
   4   9  11        8.77        6.87      4.35 o 
   5   9  11       29.90       21.97      5.53 o 
  -5  10  11       57.41       58.11      5.81 o 
  -4  10  11       43.87       47.09      5.16 o 
  -3  10  11       46.79       47.08      5.59 o 
  -2  10  11       19.80       18.97      4.04 o 
  -1  10  11       59.18       52.10     12.81 o 
   0  10  11        4.01        1.29      6.99 o 
   1  10  11      103.61       88.16     10.44 o 
   2  10  11       29.89       20.67      5.02 o 
   3  10  11       27.65       34.98      9.38 o 
   4  10  11       48.47       49.15      6.46 o 
   5  10  11       15.93       28.67      5.94 o 
  -4  11  11       19.79       26.18      4.37 o 
  -3  11  11       24.07       20.39      4.07 o 
  -2  11  11        2.26       -0.69      2.98 o 
  -1  11  11       67.09       85.62      9.07 o 
   0  11  11        3.97        5.32      3.93 o 
   1  11  11       23.68       20.04      5.07 o 
   2  11  11        1.86        0.87      5.12 o 
   3  11  11       20.10       28.02      9.56 o 
   4  11  11       27.09       36.47     10.95 o 
  -4  12  11       30.30       26.75      4.52 o 
  -3  12  11       22.62       35.47      4.84 o 
  -2  12  11       25.71       16.37      4.15 o 
  -1  12  11       21.66        8.59      4.81 o 
   0  12  11        6.02        1.37      3.93 o 
   1  12  11        6.16        3.25      4.13 o 
   2  12  11       73.95       99.57     15.06 o 
   3  12  11       27.41       16.43      8.50 o 
  -3  13  11        0.24       -2.57      3.02 o 
  -2  13  11       62.80       73.58      6.93 o 
  -1  13  11       28.29       29.59      4.84 o 
   0  13  11        2.94        5.16      4.76 o 
   1  13  11        2.62        0.77      4.31 o 
   2  13  11       15.27       20.55      8.84 o 
  -1  14  11        5.43        9.50      4.69 o 
   0  14  11        0.34        0.04      4.47 o 
  -7   0  12        7.68        9.39      5.72 o 
  -6   0  12      123.11      124.25      8.38 o 
  -5   0  12       26.22       26.36      5.19 o 
  -4   0  12        3.20        2.85      2.82 o 
  -3   0  12      101.95      107.73      7.72 o 
  -2   0  12        2.10        3.53      4.02 o 
  -1   0  12      139.91      129.40      7.73 o 
   0   0  12      131.82      130.03      5.44 o 
   1   0  12       11.46       11.91      3.10 o 
   2   0  12      311.18      288.20      8.76 o 
   3   0  12      790.99      776.20     16.11 o 
   4   0  12       33.67       38.58      4.51 o 
   5   0  12        0.85       -2.69      5.03 o 
   6   0  12       52.48       43.60      9.06 o 
   7   0  12       19.77       14.15      7.44 o 
  -7   1  12        6.65        3.69      5.01 o 
  -6   1  12       26.66       39.57      5.44 o 
  -5   1  12       42.10       36.18      4.77 o 
  -4   1  12       11.33       11.87      2.29 o 
  -3   1  12        2.08        0.31      2.94 o 
  -2   1  12      112.87      105.52      3.69 o 
  -1   1  12      140.61      126.48      3.69 o 
   0   1  12       14.55       20.26      2.13 o 
   1   1  12      317.06      308.52      5.97 o 
   2   1  12      519.62      504.73      8.18 o 
   3   1  12       28.52       49.19      5.29 o 
   4   1  12       51.65       51.13      4.12 o 
   5   1  12       44.26       48.27      5.83 o 
   6   1  12       77.27       85.01      6.60 o 
   7   1  12       29.18       27.37      5.60 o 
  -7   2  12       10.78        8.17      6.00 o 
  -6   2  12       47.53       43.33      5.46 o 
  -5   2  12       21.01       17.76      3.52 o 
  -4   2  12       73.38       75.76      4.97 o 
  -3   2  12        4.28        3.90      1.71 o 
  -2   2  12      101.09       99.99      4.38 o 
  -1   2  12       74.42       83.30      7.34 o 
   0   2  12       22.26       16.68      3.58 o 
   1   2  12      126.58      143.76      4.94 o 
   2   2  12      489.82      469.10      9.26 o 
   3   2  12      170.26      155.36      5.85 o 
   4   2  12        5.29        3.80      2.98 o 
   5   2  12       53.68       62.78      4.66 o 
   6   2  12        3.24       -3.28      3.57 o 
   7   2  12       15.69       15.91      5.24 o 
  -7   3  12       41.19       39.02     10.22 o 
  -6   3  12        0.02        1.55      5.08 o 
  -5   3  12       50.47       53.97      4.50 o 
  -4   3  12      127.85      135.34      5.33 o 
  -3   3  12      204.69      194.16      5.60 o 
  -2   3  12       23.78       28.96      3.07 o 
  -1   3  12       44.39       52.87      4.05 o 
   0   3  12       13.03       14.30      3.12 o 
   1   3  12      107.88      112.53      4.73 o 
   2   3  12      316.41      310.98      7.44 o 
   3   3  12      207.86      191.04      5.59 o 
   4   3  12       97.41       85.19      4.38 o 
   5   3  12       20.02       22.07      3.41 o 
   6   3  12        2.88       -3.29      3.29 o 
   7   3  12       57.83       59.55      4.88 o 
  -7   4  12       50.60       52.17      7.83 o 
  -6   4  12       20.55       24.92      4.91 o 
  -5   4  12       33.22       35.01      4.98 o 
  -4   4  12        2.41       -2.06      2.53 o 
  -3   4  12       39.85       45.37      3.13 o 
  -2   4  12      103.81       97.25      4.33 o 
  -1   4  12       54.98       56.29      4.04 o 
   0   4  12       44.10       42.80      3.75 o 
   1   4  12      562.54      504.07      9.37 o 
   2   4  12       99.95      107.68      4.30 o 
   3   4  12        0.60        0.10      2.71 o 
   4   4  12        3.47       -3.64      3.64 o 
   5   4  12       16.52       15.08      3.64 o 
   6   4  12       68.78       70.52      5.31 o 
   7   4  12       15.78       11.02      4.35 o 
  -7   5  12        0.75       10.54      6.49 o 
  -6   5  12       15.89       12.50      4.62 o 
  -5   5  12       24.91       28.06      4.12 o 
  -4   5  12      122.38      127.40      5.02 o 
  -3   5  12       78.20       65.81      5.22 o 
  -2   5  12       14.40       13.19      2.74 o 
  -1   5  12       56.25       57.21      6.22 o 
   0   5  12      114.39      123.63      8.41 o 
   1   5  12       75.60       72.94      5.58 o 
   2   5  12        3.77        5.85      2.88 o 
   3   5  12       21.78       20.78      4.53 o 
   4   5  12       49.26       50.14     11.81 o 
   5   5  12        2.86        2.51      4.40 o 
   6   5  12        5.33        3.30      4.34 o 
  -6   6  12       10.62        5.21      8.90 o 
  -5   6  12       68.23       61.00      4.20 o 
  -4   6  12       24.92       29.59      3.34 o 
  -3   6  12       10.27        4.75      2.53 o 
  -2   6  12       83.96       81.72      5.15 o 
  -1   6  12      170.59      156.24      8.76 o 
   0   6  12      192.22      179.49      8.01 o 
   1   6  12      180.30      182.89     10.41 o 
   2   6  12       11.16       17.40      4.04 o 
   3   6  12       18.55       22.15      6.03 o 
   4   6  12        0.67       -1.69      3.70 o 
   5   6  12        8.76        4.08      6.48 o 
   6   6  12      115.29      128.27     12.02 o 
  -6   7  12        4.40        5.78      4.20 o 
  -5   7  12       35.44       28.32      3.65 o 
  -4   7  12       23.87       17.08      3.34 o 
  -3   7  12       54.32       60.70      4.95 o 
  -2   7  12        1.69        0.93      2.42 o 
  -1   7  12       30.83       35.56      5.39 o 
   0   7  12      117.97      119.84      9.03 o 
   1   7  12        4.27        3.84      4.32 o 
   2   7  12       40.04       47.01     10.60 o 
   3   7  12        5.03        6.09      3.78 o 
   4   7  12        8.87       16.35      4.54 o 
   5   7  12        1.90        3.17      4.55 o 
   6   7  12       43.89       51.74      7.20 o 
  -6   8  12        0.07       -0.54      3.35 o 
  -5   8  12        6.72        4.01      2.83 o 
  -4   8  12       83.24       83.55      5.22 o 
  -3   8  12       86.22       95.84      5.97 o 
  -2   8  12       24.13       18.06      3.39 o 
  -1   8  12       14.22        4.74      4.05 o 
   0   8  12      122.03      108.59      8.07 o 
   1   8  12       30.13       29.62      5.96 o 
   2   8  12        4.64       11.04      5.08 o 
   3   8  12        4.48       -1.34      4.95 o 
   4   8  12        3.30        0.09      4.18 o 
   5   8  12       54.28       43.46      6.67 o 
  -5   9  12        8.49        9.28      3.20 o 
  -4   9  12       28.79       16.06      3.58 o 
  -3   9  12       61.65       63.87      6.25 o 
  -2   9  12       13.53       12.16      3.61 o 
  -1   9  12        4.87        0.13      3.22 o 
   0   9  12       33.13       29.18      5.70 o 
   1   9  12       66.84       69.54      8.56 o 
   2   9  12       13.70       13.85      5.35 o 
   3   9  12       39.41       53.53      7.76 o 
   4   9  12       16.19       21.32      6.39 o 
   5   9  12       33.14       38.56      7.35 o 
  -5  10  12        1.84        3.36      3.48 o 
  -4  10  12       57.20       66.34      5.94 o 
  -3  10  12       75.71       74.18      6.79 o 
  -2  10  12       25.47       26.78      4.91 o 
  -1  10  12       16.94       28.48      6.01 o 
   0  10  12       10.76       16.01      4.90 o 
   1  10  12       15.36       17.94      4.79 o 
   2  10  12       18.71       24.67      5.38 o 
   3  10  12        2.17       -2.66      5.47 o 
   4  10  12       27.91       26.63      7.24 o 
   5  10  12       27.62       27.10     10.56 o 
  -4  11  12       15.09       11.34      3.68 o 
  -3  11  12       20.84       23.02      5.57 o 
  -2  11  12       21.91       25.15      4.62 o 
  -1  11  12       49.94       52.33      7.68 o 
   0  11  12        7.44        2.45      4.03 o 
   1  11  12        8.35       16.09      5.16 o 
   2  11  12       44.32       41.96      7.40 o 
   3  11  12        2.58        5.73      6.90 o 
   4  11  12        9.96        0.37      6.85 o 
  -3  12  12        5.20        4.06      3.38 o 
  -2  12  12       16.42       14.99      4.36 o 
  -1  12  12       39.98       40.61     14.86 o 
   0  12  12       57.49       49.64      7.29 o 
   1  12  12       25.26       36.89      8.09 o 
   2  12  12        2.23        0.34      6.52 o 
   3  12  12       22.26       31.95     10.32 o 
  -2  13  12        4.61        2.37      3.68 o 
  -1  13  12        5.79        9.81      3.99 o 
   0  13  12        8.65        7.89      4.96 o 
   1  13  12        2.03        1.96      4.89 o 
   2  13  12        0.06        4.48      7.14 o 
  -7   0  13       37.22       62.77     12.11 o 
  -6   0  13       16.31       18.22      5.59 o 
  -5   0  13       26.25       20.81      5.14 o 
  -4   0  13       14.27       11.05      3.36 o 
  -3   0  13       32.30       29.28      5.23 o 
  -2   0  13        7.91       12.68      4.22 o 
  -1   0  13      342.22      286.54     20.80 o 
   0   0  13      810.63      798.21     15.91 o 
   1   0  13       57.23       53.03      4.41 o 
   2   0  13        1.56       -3.09      3.50 o 
   3   0  13      130.45      127.28      6.36 o 
   4   0  13        1.25       -3.56      3.56 o 
   5   0  13        3.74       -4.18      5.53 o 
   6   0  13        0.13       -5.99      6.71 o 
   7   0  13        0.06       -5.99      5.99 o 
  -7   1  13       62.69       71.68      8.88 o 
  -6   1  13       18.57       15.89      4.83 o 
  -5   1  13       64.81       69.41      4.59 o 
  -4   1  13       34.24       34.16      3.24 o 
  -3   1  13       46.74       39.53      3.50 o 
  -2   1  13       16.96       17.02      2.95 o 
  -1   1  13      341.92      326.03      6.78 o 
   0   1  13       55.03       71.50      3.37 o 
   1   1  13       63.87       60.34      3.02 o 
   2   1  13       10.97        8.03      2.75 o 
   3   1  13       14.43       18.49      3.87 o 
   4   1  13      110.94      114.49      7.53 o 
   5   1  13        1.29       -3.14      3.14 o 
   6   1  13        6.40        9.84      4.68 o 
   7   1  13       16.21        6.07      5.85 o 
  -7   2  13       10.96       18.37      6.70 o 
  -6   2  13       18.44       14.48      4.91 o 
  -5   2  13       29.18       35.72      5.50 o 
  -4   2  13       17.09       17.89      3.53 o 
  -3   2  13       14.30       11.18      3.18 o 
  -2   2  13       65.30       49.72      3.58 o 
  -1   2  13      288.78      267.45      7.89 o 
   0   2  13        3.72        4.76      2.81 o 
   1   2  13      160.07      178.12      5.78 o 
   2   2  13        9.46        4.34      2.88 o 
   3   2  13       32.89       37.20      3.69 o 
   4   2  13      137.88      129.08      5.71 o 
   5   2  13        7.68        7.40      3.49 o 
   6   2  13       11.05        2.48      3.77 o 
   7   2  13        4.24       -4.56      4.56 o 
  -7   3  13       65.27       72.85      8.38 o 
  -6   3  13       11.46       10.14      7.59 o 
  -5   3  13       14.01       17.31      5.24 o 
  -4   3  13       13.73       14.74      3.50 o 
  -3   3  13        6.87        5.33      2.13 o 
  -2   3  13       42.10       36.73      3.43 o 
  -1   3  13       19.41       18.59      3.27 o 
   0   3  13       63.03       55.87      4.31 o 
   1   3  13       21.24       23.46      3.16 o 
   2   3  13       46.98       51.76      3.97 o 
   3   3  13       44.59       42.48      4.49 o 
   4   3  13       41.93       36.64      3.63 o 
   5   3  13       10.55        7.01      3.58 o 
   6   3  13       22.19       16.26      4.20 o 
  -7   4  13       33.05       30.75      7.28 o 
  -6   4  13       43.41       45.95      5.75 o 
  -5   4  13       90.44       78.87      6.41 o 
  -4   4  13       13.76        8.40      3.22 o 
  -3   4  13        9.93        7.86      2.41 o 
  -2   4  13      194.60      164.89      5.52 o 
  -1   4  13       14.92       16.20      3.13 o 
   0   4  13       32.86       31.57      3.72 o 
   1   4  13       20.61       12.97      4.00 o 
   2   4  13        2.16       -0.44      2.34 o 
   3   4  13        2.03        0.47      2.58 o 
   4   4  13        7.14        1.86      3.41 o 
   5   4  13       34.67       35.69      4.33 o 
   6   4  13       15.40        7.93      4.12 o 
  -6   5  13       55.62       61.81      9.55 o 
  -5   5  13       68.36       68.52      6.48 o 
  -4   5  13       55.30       54.94      3.84 o 
  -3   5  13       50.85       58.78      4.17 o 
  -2   5  13       27.71       38.41      3.80 o 
  -1   5  13       95.49      104.80      7.74 o 
   0   5  13        1.48       -3.06      3.06 o 
   1   5  13       58.39       52.63      4.48 o 
   2   5  13        3.64        3.70      2.81 o 
   3   5  13       13.82       12.51      3.96 o 
   4   5  13       28.91       22.34      4.84 o 
   5   5  13       16.32       26.12      4.65 o 
   6   5  13       64.08       74.09      7.65 o 
  -6   6  13       21.93       25.11      5.30 o 
  -5   6  13       49.93       49.23      5.17 o 
  -4   6  13      132.77      138.26      5.47 o 
  -3   6  13       10.50       10.32      3.65 o 
  -2   6  13       24.18       21.36      3.37 o 
  -1   6  13       40.82       47.91      6.18 o 
   0   6  13       30.59       13.71      4.56 o 
   1   6  13       46.28       54.12      5.39 o 
   2   6  13       12.84       18.10      5.10 o 
   3   6  13       13.39       11.90      4.15 o 
   4   6  13       10.31        4.55      5.85 o 
   5   6  13       44.32       45.48      6.33 o 
   6   6  13       14.93       19.89      8.47 o 
  -6   7  13       18.21       21.91      5.69 o 
  -5   7  13       48.05       58.38      4.67 o 
  -4   7  13       51.09       52.18      4.31 o 
  -3   7  13       64.88       75.39      5.40 o 
  -2   7  13        5.59        8.50      2.79 o 
  -1   7  13        8.50        5.96      3.11 o 
   0   7  13       20.77       26.34      5.51 o 
   1   7  13       28.76       39.04      5.94 o 
   2   7  13       50.12       57.02     19.84 o 
   3   7  13        8.28        9.15      5.24 o 
   4   7  13        0.92        0.64      4.94 o 
   5   7  13       23.39       22.57      5.50 o 
   6   7  13       48.01       38.92     11.58 o 
  -5   8  13       15.26        9.94      3.08 o 
  -4   8  13       46.48       45.61      4.28 o 
  -3   8  13      152.10      157.56      7.52 o 
  -2   8  13      122.08      123.59      7.31 o 
  -1   8  13        6.93        8.17      3.96 o 
   0   8  13       75.44       81.90      5.54 o 
   1   8  13        2.79        2.36      3.90 o 
   2   8  13       13.42       12.56      5.16 o 
   3   8  13       20.66       30.51      6.32 o 
   4   8  13       19.22       25.95      6.24 o 
   5   8  13       24.43       20.06      6.99 o 
  -5   9  13        6.04        9.93      3.26 o 
  -4   9  13       83.94       82.94      7.04 o 
  -3   9  13        3.46        6.80      3.48 o 
  -2   9  13       50.91       45.09      5.70 o 
  -1   9  13        8.81       12.73      4.51 o 
   0   9  13       31.84       28.72      4.89 o 
   1   9  13      108.37      115.04      7.73 o 
   2   9  13        4.34        5.15      4.92 o 
   3   9  13        1.61       -3.62      5.55 o 
   4   9  13        6.09        3.33      5.32 o 
   5   9  13       48.47       50.34      6.94 o 
  -4  10  13      131.70      118.48      7.74 o 
  -3  10  13      103.16       83.82      7.41 o 
  -2  10  13       12.44       18.22      4.21 o 
  -1  10  13       32.29       26.98      6.91 o 
   0  10  13        2.26        3.79      4.11 o 
   1  10  13       62.43       56.74      7.37 o 
   2  10  13       21.05       20.28      5.23 o 
   3  10  13       17.99        4.81      9.70 o 
   4  10  13        3.58        2.52      5.98 o 
  -4  11  13        4.03       -0.09      3.09 o 
  -3  11  13       37.35       18.95      4.87 o 
  -2  11  13        3.52        1.86      3.96 o 
  -1  11  13       31.03       29.10      7.50 o 
   0  11  13       43.74       49.52      8.38 o 
   1  11  13       50.70       51.70      7.55 o 
   2  11  13        1.05       -0.54      4.33 o 
   3  11  13        0.66        1.25      6.92 o 
  -3  12  13       29.24       21.96      4.47 o 
  -2  12  13        6.39       11.34      4.35 o 
  -1  12  13        5.43       13.75      5.74 o 
   0  12  13      113.95      104.87     10.52 o 
   1  12  13        2.96        2.44      4.27 o 
   2  12  13      113.18      124.57     17.10 o 
  -1  13  13       32.71       34.60      9.06 o 
   0  13  13       21.56       19.54      6.16 o 
  -7   0  14       35.95       48.35     11.85 o 
  -6   0  14        8.59        9.31      5.38 o 
  -5   0  14       90.14       89.26      7.22 o 
  -4   0  14       39.29       41.31      4.50 o 
  -3   0  14        3.21        8.21      6.97 o 
  -2   0  14        1.52       -3.54      3.54 o 
  -1   0  14      180.26      138.01      7.42 o 
   0   0  14      338.57      317.72      8.83 o 
   1   0  14       34.48       28.69      3.77 o 
   2   0  14       22.09       24.64      5.87 o 
   3   0  14       25.13       34.08      4.20 o 
   4   0  14        0.51       -1.30      4.70 o 
   5   0  14        1.14       -4.01      5.58 o 
   6   0  14        0.67        8.27      6.78 o 
  -7   1  14        6.54       16.14      5.40 o 
  -6   1  14        0.72       -1.60      4.59 o 
  -5   1  14        9.32        7.89      4.35 o 
  -4   1  14        3.29        4.93      2.53 o 
  -3   1  14        7.90        6.09      5.14 o 
  -2   1  14        8.96        8.06      2.90 o 
  -1   1  14        2.98       -0.57      2.30 o 
   0   1  14      345.07      314.22      6.79 o 
   1   1  14        7.04        5.73      2.52 o 
   2   1  14      169.16      163.72      5.62 o 
   3   1  14       28.27       22.86      3.39 o 
   4   1  14       10.12        7.18      3.47 o 
   5   1  14        6.99        6.22      3.48 o 
   6   1  14       14.27       20.89      5.38 o 
  -6   2  14       34.44       43.50      5.66 o 
  -5   2  14       50.74       51.62      4.71 o 
  -4   2  14       32.70       43.40      4.23 o 
  -3   2  14      104.83      106.00      6.44 o 
  -2   2  14       17.41       24.03      4.47 o 
  -1   2  14      194.38      156.25      5.93 o 
   0   2  14      235.52      232.19      7.23 o 
   1   2  14      169.41      157.73      5.49 o 
   2   2  14       27.01       28.09      3.38 o 
   3   2  14       58.10       60.28      4.40 o 
   4   2  14       29.31       29.60      3.94 o 
   5   2  14       28.96       21.82      4.46 o 
   6   2  14       10.87        2.18      3.89 o 
  -6   3  14        8.59       -2.11      8.61 o 
  -5   3  14       10.14       14.15      3.66 o 
  -4   3  14       60.09       63.29      4.77 o 
  -3   3  14        9.35        7.74      3.90 o 
  -2   3  14       48.24       62.47      4.01 o 
  -1   3  14       22.60       28.75      5.87 o 
   0   3  14      482.32      475.83     10.40 o 
   1   3  14       49.25       52.85      4.37 o 
   2   3  14       36.41       35.42      3.71 o 
   3   3  14       13.88       13.69      3.38 o 
   4   3  14        1.25        2.35      3.30 o 
   5   3  14       17.82       22.06      3.98 o 
   6   3  14        1.39       -3.79      3.79 o 
  -6   4  14        0.28       -3.57      6.01 o 
  -5   4  14        3.03        3.23      3.93 o 
  -4   4  14       35.04       33.34      6.67 o 
  -3   4  14       40.45       51.58      3.51 o 
  -2   4  14       45.36       47.70      3.67 o 
  -1   4  14       53.40       54.23      4.26 o 
   0   4  14       42.08       29.73      3.75 o 
   1   4  14      162.16      177.12      6.68 o 
   2   4  14       73.55       72.03      4.47 o 
   3   4  14       78.15       79.12      6.14 o 
   4   4  14       28.67       32.84      3.72 o 
   5   4  14       34.38       37.20      4.08 o 
   6   4  14        4.25        1.15      4.62 o 
  -6   5  14       21.33       21.72      5.94 o 
  -5   5  14      104.34      110.65      8.08 o 
  -4   5  14        0.41        2.94      3.27 o 
  -3   5  14       23.40       27.51      3.43 o 
  -2   5  14        1.29        1.56      2.34 o 
  -1   5  14       18.01       15.20      4.51 o 
   0   5  14       61.32       54.15      6.44 o 
   1   5  14      208.90      200.45     10.57 o 
   2   5  14      100.17      107.90      8.72 o 
   3   5  14        7.16        2.82      3.29 o 
   4   5  14       25.04       32.20      4.74 o 
   5   5  14        8.98        5.45      3.90 o 
   6   5  14       14.44        4.79      4.30 o 
  -6   6  14        3.57       -0.21      4.30 o 
  -5   6  14       79.73       66.15      6.79 o 
  -4   6  14       87.72       96.54      5.53 o 
  -3   6  14        1.45        0.87      2.52 o 
  -2   6  14       41.08       48.23      4.42 o 
  -1   6  14       44.64       47.78      6.31 o 
   0   6  14       44.94       35.01      6.06 o 
   1   6  14      184.10      162.26      9.89 o 
   2   6  14       79.45       74.64      8.59 o 
   3   6  14        1.39       -3.76      3.76 o 
   4   6  14       10.64        9.38      4.69 o 
   5   6  14        2.86        1.13      4.64 o 
  -5   7  14        2.97        7.07      4.00 o 
  -4   7  14        1.15        3.78      2.57 o 
  -3   7  14        9.46        9.56      3.12 o 
  -2   7  14       18.04       19.75      3.52 o 
  -1   7  14       39.17       42.75      5.10 o 
   0   7  14        2.54        0.17      3.84 o 
   1   7  14      128.82      128.88      7.81 o 
   2   7  14      165.30      137.26     12.23 o 
   3   7  14       27.21       24.70      6.74 o 
   4   7  14       15.44        4.41      4.62 o 
   5   7  14        1.75       -2.53      5.21 o 
  -5   8  14       36.69       40.69      5.93 o 
  -4   8  14       99.61       99.78      5.94 o 
  -3   8  14       39.95       32.52      4.27 o 
  -2   8  14       55.87       60.34      5.49 o 
  -1   8  14        5.86        1.64      3.33 o 
   0   8  14       22.16       20.08      4.54 o 
   1   8  14       24.43       20.43      5.98 o 
   2   8  14       20.47       20.08      5.74 o 
   3   8  14        9.40       18.87      6.31 o 
   4   8  14        9.39        9.13      5.58 o 
   5   8  14        2.30       -0.37      6.13 o 
  -5   9  14        9.71        2.31      5.22 o 
  -4   9  14        4.92        0.05      2.88 o 
  -3   9  14       29.79       29.01      4.52 o 
  -2   9  14       12.01       16.50      3.66 o 
  -1   9  14       16.06       14.21      4.19 o 
   0   9  14       18.52       12.56      3.85 o 
   1   9  14        3.13       -0.65      3.24 o 
   2   9  14       26.60       31.61      6.67 o 
   3   9  14       24.71       18.40      8.57 o 
   4   9  14       16.69       17.23      6.42 o 
  -4  10  14       45.00       37.94      4.90 o 
  -3  10  14       91.49       95.26      8.05 o 
  -2  10  14       49.82       56.53      9.89 o 
  -1  10  14       25.84       35.56      6.71 o 
   0  10  14       21.26       18.07      5.22 o 
   1  10  14       28.11       29.48      6.22 o 
   2  10  14        0.81       -0.39      4.02 o 
   3  10  14        8.88       17.11      4.84 o 
   4  10  14        5.90       12.89      6.38 o 
  -3  11  14       44.69       39.13      5.90 o 
  -2  11  14       14.27        8.80      3.88 o 
  -1  11  14       13.31       14.01      5.33 o 
   0  11  14       44.37       49.29     13.30 o 
   1  11  14       20.59       22.59      5.85 o 
   2  11  14        2.10       -1.29      4.23 o 
   3  11  14       29.18       28.60      9.99 o 
  -2  12  14       35.91       34.91      5.66 o 
  -1  12  14        2.72       -3.91      4.18 o 
   0  12  14       54.19       51.32     12.82 o 
   1  12  14       33.13       40.74     19.30 o 
  -6   0  15        0.46        4.96     10.16 o 
  -5   0  15        0.10        0.99      4.85 o 
  -4   0  15        0.90        0.03      2.93 o 
  -3   0  15        6.87        6.26      4.26 o 
  -2   0  15        0.00        2.32      5.35 o 
  -1   0  15        4.60        7.09      4.87 o 
   0   0  15      136.69      112.49      6.70 o 
   1   0  15       64.19       52.74      4.42 o 
   2   0  15       12.58       15.96      3.52 o 
   3   0  15        2.31       -2.62      4.36 o 
   4   0  15        0.00        1.50      5.38 o 
   5   0  15        2.46        1.46      5.90 o 
   6   0  15        3.60       -1.73      6.64 o 
  -6   1  15       35.81       52.21     10.92 o 
  -5   1  15       21.02       14.28      4.69 o 
  -4   1  15       43.60       40.12      4.29 o 
  -3   1  15       17.71       20.34      4.38 o 
  -2   1  15        8.40       12.50      2.90 o 
  -1   1  15       23.02       11.21      6.45 o 
   0   1  15        5.43        8.92      3.09 o 
   1   1  15       18.27       27.04      4.43 o 
   2   1  15       20.42       25.03      4.47 o 
   3   1  15      107.56      115.48      7.33 o 
   4   1  15       87.50       94.46      5.19 o 
   5   1  15      144.63      161.81      8.33 o 
   6   1  15       61.60       69.30      6.74 o 
  -6   2  15       20.03       23.74      5.45 o 
  -5   2  15        0.20        7.58      4.59 o 
  -4   2  15       19.39       19.23      3.89 o 
  -3   2  15       30.54       32.82      7.11 o 
  -2   2  15       40.80       45.09      5.15 o 
  -1   2  15       88.27       79.47      4.94 o 
   0   2  15        8.31        4.52      3.50 o 
   1   2  15       81.14       92.31      5.29 o 
   2   2  15       66.77       61.13      4.37 o 
   3   2  15       12.14       11.46      3.48 o 
   4   2  15        6.61        3.96      3.35 o 
   5   2  15        8.88        4.54      4.37 o 
   6   2  15        5.56       -4.01      4.76 o 
  -6   3  15       32.56       22.45      6.77 o 
  -5   3  15       18.15       20.03      5.98 o 
  -4   3  15        4.42        7.15      3.24 o 
  -3   3  15       10.21       10.99      3.27 o 
  -2   3  15       28.59       21.32      4.49 o 
  -1   3  15        8.77       10.06      3.15 o 
   0   3  15       26.27       27.86      3.71 o 
   1   3  15       51.26       52.00      4.45 o 
   2   3  15       20.51       16.31      3.34 o 
   3   3  15        5.48        5.63      3.26 o 
   4   3  15      211.86      240.18      7.50 o 
   5   3  15       82.27       82.87      5.63 o 
   6   3  15       22.23       24.50      6.07 o 
  -6   4  15       56.54       42.05      7.71 o 
  -5   4  15       47.15       48.86      6.03 o 
  -4   4  15       18.87       14.74      4.32 o 
  -3   4  15       71.17       69.79      5.16 o 
  -2   4  15       19.02       26.93      4.83 o 
  -1   4  15       18.05       20.53      3.48 o 
   0   4  15       42.39       56.15      4.51 o 
   1   4  15        9.66        9.06      3.44 o 
   2   4  15       10.98       13.01      3.90 o 
   3   4  15        8.05        9.12      3.45 o 
   4   4  15       28.83       15.95      3.92 o 
   5   4  15        0.36       -2.06      3.68 o 
   6   4  15        2.82       -0.42      4.44 o 
  -6   5  15       35.95       35.44      6.89 o 
  -5   5  15       23.22       20.67      5.14 o 
  -4   5  15        7.65        3.70      5.06 o 
  -3   5  15        7.80       10.25      3.38 o 
  -2   5  15       24.73       20.41      3.29 o 
  -1   5  15        8.47       12.42      4.50 o 
   0   5  15       20.30       27.03      5.33 o 
   1   5  15       80.28       85.10      7.84 o 
   2   5  15       29.10       26.79      5.62 o 
   3   5  15       13.74       16.50      7.52 o 
   4   5  15        9.97       -3.14      3.50 o 
   5   5  15       47.80       39.90      4.98 o 
  -5   6  15       36.72       37.54      5.68 o 
  -4   6  15       48.01       38.59      6.71 o 
  -3   6  15       13.76       13.34      3.27 o 
  -2   6  15       12.42       11.97      3.26 o 
  -1   6  15        0.01       -1.27      5.17 o 
   0   6  15       88.78       93.50     10.80 o 
   1   6  15       13.10       10.43      7.24 o 
   2   6  15      160.64      162.93     11.03 o 
   3   6  15        3.09        7.63      4.24 o 
   4   6  15       37.06       45.49      6.15 o 
   5   6  15        6.52        1.71      4.34 o 
  -5   7  15       45.20       45.85     15.04 o 
  -4   7  15       36.16       39.27      6.93 o 
  -3   7  15       12.35       11.46      3.42 o 
  -2   7  15       19.42       19.87      3.74 o 
  -1   7  15        1.65        3.29      3.16 o 
   0   7  15        4.57        4.35      4.51 o 
   1   7  15       29.87       29.44      6.34 o 
   2   7  15       25.63       29.66      5.08 o 
   3   7  15        3.70        7.61      6.90 o 
   4   7  15        1.39       -4.44      4.44 o 
   5   7  15        2.10       -4.31      4.31 o 
  -5   8  15       21.44       15.77      4.76 o 
  -4   8  15       14.19       10.71      3.50 o 
  -3   8  15       88.41       93.24      6.44 o 
  -2   8  15        8.42       12.98      3.49 o 
  -1   8  15        3.92        2.21      5.65 o 
   0   8  15       12.36        0.64      3.47 o 
   1   8  15        9.08       11.81      5.44 o 
   2   8  15       98.31       86.98      7.38 o 
   3   8  15        9.59        5.86      5.44 o 
   4   8  15       28.84       42.51     13.47 o 
  -4   9  15       19.99       16.15      3.70 o 
  -3   9  15       32.29       38.91      4.80 o 
  -2   9  15        0.63        0.17      2.97 o 
  -1   9  15       48.40       57.09      6.61 o 
   0   9  15       10.62       10.04      5.39 o 
   1   9  15       39.38       36.87      5.05 o 
   2   9  15        7.14        8.38      5.04 o 
   3   9  15       31.44       31.29      7.22 o 
   4   9  15       12.92       15.68      6.40 o 
  -3  10  15       17.97       20.31      4.83 o 
  -2  10  15       31.93       29.24      5.21 o 
  -1  10  15        8.00        7.21      4.87 o 
   0  10  15       25.60       30.17      5.44 o 
   1  10  15       27.42       18.37      4.32 o 
   2  10  15       20.92       20.90      5.26 o 
   3  10  15       14.63       19.51      8.92 o 
  -2  11  15       14.61       10.93      4.43 o 
  -1  11  15        8.79        9.79      7.55 o 
   0  11  15       18.04        2.81      9.18 o 
   1  11  15       45.45       61.69      8.51 o 
   2  11  15       28.19       28.51      6.68 o 
  -6   0  16        7.52       14.42     10.82 o 
  -5   0  16        2.15        6.52     10.07 o 
  -4   0  16      203.07      224.59     10.66 o 
  -3   0  16        6.85        6.48      4.29 o 
  -2   0  16       54.09       52.95      5.71 o 
  -1   0  16        3.93        4.04      3.99 o 
   0   0  16        2.59        7.13      4.03 o 
   1   0  16       11.44        9.88      3.13 o 
   2   0  16        0.40       -3.91      4.05 o 
   3   0  16       44.56       57.61      7.39 o 
   4   0  16       18.20       19.27      6.44 o 
   5   0  16        5.25       14.62      6.97 o 
   6   0  16       19.87       16.45      9.77 o 
  -6   1  16       26.04       32.46      6.44 o 
  -5   1  16       55.15       57.48      6.09 o 
  -4   1  16       23.68       27.53      4.05 o 
  -3   1  16        7.38        8.22      4.26 o 
  -2   1  16        6.55        5.02      4.11 o 
  -1   1  16        3.69        1.16      3.77 o 
   0   1  16        5.05        4.12      4.20 o 
   1   1  16       33.56       32.81      4.03 o 
   2   1  16       10.34       14.08      3.16 o 
   3   1  16        6.32        3.75      2.91 o 
   4   1  16       53.58       60.62      5.88 o 
   5   1  16      129.84      122.96     10.05 o 
  -6   2  16      111.01      106.67      9.19 o 
  -5   2  16       74.90       65.95      6.79 o 
  -4   2  16       46.50       45.19      4.68 o 
  -3   2  16       70.30       90.65      6.39 o 
  -2   2  16      103.74      111.25      6.71 o 
  -1   2  16       21.67       18.41      4.69 o 
   0   2  16       49.86       45.75      4.41 o 
   1   2  16        1.11        6.29      4.34 o 
   2   2  16        7.48        4.41      2.92 o 
   3   2  16        1.89       -1.02      3.00 o 
   4   2  16       10.96        4.52      6.35 o 
   5   2  16        0.12       -3.58      3.58 o 
  -6   3  16       26.43       36.39      7.46 o 
  -5   3  16       11.98       11.70      4.52 o 
  -4   3  16       10.93       12.00      3.70 o 
  -3   3  16       46.41       51.64      4.70 o 
  -2   3  16       48.39       52.03      5.57 o 
  -1   3  16       53.14       53.15      4.55 o 
   0   3  16       20.42       21.88      3.71 o 
   1   3  16        5.08        1.08      3.34 o 
   2   3  16       18.34       10.07      3.58 o 
   3   3  16        4.54       -0.40      3.24 o 
   4   3  16       52.63       56.09      4.83 o 
   5   3  16       69.82       86.20      5.79 o 
  -5   4  16       71.76       65.07      6.63 o 
  -4   4  16       42.21       38.72      5.54 o 
  -3   4  16       34.97       33.52      5.10 o 
  -2   4  16       31.65       38.40      5.04 o 
  -1   4  16        8.70        8.33      3.43 o 
   0   4  16       52.35       53.74      4.72 o 
   1   4  16        5.62        7.20      3.61 o 
   2   4  16        3.81        2.81      3.29 o 
   3   4  16       24.29       22.02      4.33 o 
   4   4  16        2.65        4.48      4.45 o 
   5   4  16       12.65        5.07      4.44 o 
  -5   5  16       15.75       16.71      4.88 o 
  -4   5  16        0.13        2.93      4.07 o 
  -3   5  16       22.54       28.84      5.06 o 
  -2   5  16        4.36        5.12      3.18 o 
  -1   5  16        1.84        6.59      4.19 o 
   0   5  16        7.62       22.58      5.28 o 
   1   5  16       28.66       42.19      6.53 o 
   2   5  16        7.71       -1.68      4.26 o 
   3   5  16       32.77       32.53      6.51 o 
   4   5  16       23.87       27.39      5.76 o 
   5   5  16        9.90        6.38      4.56 o 
  -5   6  16      156.99      165.53     11.85 o 
  -4   6  16      108.28      103.58      7.94 o 
  -3   6  16       13.61       12.47      6.94 o 
  -2   6  16       24.87       25.10      4.10 o 
  -1   6  16       20.66       27.82      5.75 o 
   0   6  16       19.15       30.54      5.80 o 
   1   6  16        2.53       12.87      5.15 o 
   2   6  16        9.95        8.49      5.14 o 
   3   6  16       19.91       15.10      6.14 o 
   4   6  16        8.26       11.83      5.85 o 
   5   6  16        6.23        2.73      6.26 o 
  -5   7  16        3.87       -4.67      5.62 o 
  -4   7  16       22.75       20.45      6.10 o 
  -3   7  16       37.15       36.88      4.55 o 
  -2   7  16        4.08        3.99      3.11 o 
  -1   7  16       41.05       48.49      5.68 o 
   0   7  16       31.04       30.50      6.24 o 
   1   7  16       39.31       40.20      6.95 o 
   2   7  16       26.75       30.53      6.82 o 
   3   7  16       51.62       44.16      6.40 o 
   4   7  16        5.39       11.06      5.14 o 
  -4   8  16       25.65       31.90      7.99 o 
  -3   8  16       15.16       17.99      4.01 o 
  -2   8  16       25.54       16.99      4.59 o 
  -1   8  16       51.14       48.43      8.07 o 
   0   8  16        2.10        2.66      3.57 o 
   1   8  16       10.47        9.98      5.48 o 
   2   8  16       37.78       44.48     22.33 o 
   3   8  16        4.86        1.39      4.44 o 
   4   8  16        6.32        4.51      5.74 o 
  -3   9  16        9.80       15.15      4.08 o 
  -2   9  16       13.06        8.66      3.59 o 
  -1   9  16        9.19       10.96      5.67 o 
   0   9  16       19.90       21.47      5.67 o 
   1   9  16        3.02        1.04      3.93 o 
   2   9  16       31.94       33.02      6.13 o 
   3   9  16       13.87       14.96      5.64 o 
  -3  10  16       19.81       11.73      8.36 o 
  -2  10  16       48.68       57.09      5.66 o 
  -1  10  16        4.47        8.61      4.62 o 
   0  10  16       37.17       42.70      7.65 o 
   1  10  16       22.73       28.08      5.42 o 
   2  10  16       13.38       11.47      4.42 o 
  -1  11  16       17.54       13.97      5.92 o 
   0  11  16        2.97        1.84      4.97 o 
   1  11  16        3.77        2.99      4.47 o 
  -5   0  17       16.43       30.75     11.48 o 
  -4   0  17       43.22       50.69     12.03 o 
  -3   0  17       44.54       41.21      8.12 o 
  -2   0  17       48.13       47.36      5.56 o 
  -1   0  17        0.10       -0.49      5.22 o 
   0   0  17        3.88        7.43      4.23 o 
   1   0  17       74.86       67.39     11.44 o 
   2   0  17        0.13       -4.26      4.26 o 
   3   0  17        0.65       -4.57      4.57 o 
   4   0  17       15.92       17.69      6.83 o 
   5   0  17        0.01       -7.46      7.46 o 
  -5   1  17      108.57      105.69      7.33 o 
  -4   1  17      160.51      178.03      7.31 o 
  -3   1  17       30.10       29.63      6.67 o 
  -2   1  17        2.57        4.80      4.10 o 
  -1   1  17        0.11       -4.77      9.01 o 
   0   1  17       25.96       26.21      4.61 o 
   1   1  17       41.04       40.99      4.19 o 
   2   1  17       16.55        4.77      3.38 o 
   3   1  17       64.11       78.41      4.78 o 
   4   1  17       11.38       -0.06      4.12 o 
   5   1  17       32.16       29.67      5.62 o 
  -5   2  17       33.59       41.79      6.05 o 
  -4   2  17       91.42      108.17      6.34 o 
  -3   2  17       55.48       72.13     13.97 o 
  -2   2  17        8.86       12.01      4.43 o 
  -1   2  17       28.56       28.97      6.60 o 
   0   2  17        3.07        2.90      4.38 o 
   1   2  17       29.86       28.75      4.06 o 
   2   2  17       33.34       32.80      6.49 o 
   3   2  17       15.78       13.03      3.65 o 
   4   2  17       35.31       31.09      4.33 o 
   5   2  17       16.81        7.30      4.85 o 
  -5   3  17      104.01      120.74      8.23 o 
  -4   3  17       37.36       45.67      4.88 o 
  -3   3  17       12.42        9.72      3.82 o 
  -2   3  17       17.07       18.36      5.08 o 
  -1   3  17        1.22       10.17      4.69 o 
   0   3  17       20.03       18.65      3.87 o 
   1   3  17       14.64       18.42      4.68 o 
   2   3  17        5.07        5.12      3.68 o 
   3   3  17       10.69       11.19      4.17 o 
   4   3  17        2.96        3.24      3.65 o 
   5   3  17        4.74        1.71      5.01 o 
  -5   4  17       46.41       53.95      7.92 o 
  -4   4  17       50.53       49.01      6.10 o 
  -3   4  17       19.13       22.99      4.96 o 
  -2   4  17       59.12       58.08      5.65 o 
  -1   4  17       13.75       24.04      5.16 o 
   0   4  17       60.77       80.26      5.98 o 
   1   4  17        0.84        0.25      3.27 o 
   2   4  17       17.92       13.70      3.98 o 
   3   4  17        7.30        6.53      3.96 o 
   4   4  17       41.03       46.18      5.26 o 
   5   4  17       15.77       12.89      4.89 o 
  -5   5  17       34.25       43.14      7.43 o 
  -4   5  17       88.13       82.59      7.25 o 
  -3   5  17       19.17       28.38      5.58 o 
  -2   5  17       11.46       12.19      4.29 o 
  -1   5  17        4.75       11.18      4.11 o 
   0   5  17        3.45        6.63      4.57 o 
   1   5  17        9.46       15.45      5.12 o 
   2   5  17       13.08       15.65      5.51 o 
   3   5  17       26.07       31.03      6.55 o 
   4   5  17        8.33        2.51      4.79 o 
  -4   6  17        2.28        6.92      4.60 o 
  -3   6  17       25.28       29.05      6.29 o 
  -2   6  17        1.84       -0.20      4.26 o 
  -1   6  17        2.92        6.73      4.92 o 
   0   6  17        0.12       -3.39      3.93 o 
   1   6  17      102.66      114.89      9.55 o 
   2   6  17       17.90       14.19      5.96 o 
   3   6  17       62.60       49.80      7.67 o 
   4   6  17        8.93       14.75      6.31 o 
  -4   7  17       71.24       77.93      8.91 o 
  -3   7  17       14.02       17.90     12.47 o 
  -2   7  17       26.56       26.88      4.24 o 
  -1   7  17       76.69       81.91      6.95 o 
   0   7  17       39.48       48.78      7.52 o 
   1   7  17        2.79        0.76      4.99 o 
   2   7  17       10.13        4.36      5.54 o 
   3   7  17        7.07       10.56      6.19 o 
   4   7  17       21.53       22.43      9.17 o 
  -3   8  17        7.26        9.15      4.67 o 
  -2   8  17       99.18      107.09      7.19 o 
  -1   8  17        2.40        2.85      4.05 o 
   0   8  17        4.83        2.87      3.86 o 
   1   8  17       22.59       19.65      7.06 o 
   2   8  17        3.62       -5.17      9.37 o 
   3   8  17        1.86        1.93      7.29 o 
  -3   9  17        1.95       -0.35      3.40 o 
  -2   9  17       61.12       64.65      6.08 o 
  -1   9  17      124.15      126.71      9.05 o 
   0   9  17       14.12       11.31      4.42 o 
   1   9  17       12.48        6.74      4.27 o 
   2   9  17       29.66       22.34      7.20 o 
  -1  10  17       18.36       21.66      5.29 o 
   0  10  17        0.53        3.19      4.54 o 
   1  10  17       40.30       51.29      6.83 o 
  -5   0  18       20.61        5.72     10.65 o 
  -4   0  18       33.99       43.14     12.12 o 
  -3   0  18        1.36        2.05      9.77 o 
  -2   0  18        8.89        6.41      9.80 o 
  -1   0  18        2.52       -3.57      9.45 o 
   0   0  18        3.83       -1.35      9.48 o 
   1   0  18        1.44       -0.60      8.88 o 
   2   0  18        5.40        6.08      8.76 o 
   3   0  18        5.39       -5.00      5.00 o 
   4   0  18       32.46       30.31      7.63 o 
   5   0  18       14.77        5.12      6.86 o 
  -5   1  18        5.05       -3.40      7.23 o 
  -4   1  18       72.64       76.71      5.71 o 
  -3   1  18       54.08       62.94      9.06 o 
  -2   1  18        0.82       -2.17      5.01 o 
  -1   1  18       20.60       15.84      5.56 o 
   0   1  18        1.46        1.01      3.96 o 
   1   1  18       20.28       19.15      4.56 o 
   2   1  18       13.51       16.10      3.74 o 
   3   1  18        5.65       -1.27      4.86 o 
   4   1  18        1.30       -3.89      3.89 o 
   5   1  18       31.12       21.14     11.04 o 
  -5   2  18       13.68       20.35      5.53 o 
  -4   2  18       24.13       21.24      4.54 o 
  -3   2  18       41.94       55.26      6.07 o 
  -2   2  18       28.52       22.95      5.24 o 
  -1   2  18        1.33       -5.21      5.48 o 
   0   2  18        8.03        0.86      4.34 o 
   1   2  18       19.05       26.39      5.00 o 
   2   2  18        3.65        3.77      4.13 o 
   3   2  18        5.66        0.04      3.81 o 
   4   2  18        8.73        1.81      5.29 o 
  -5   3  18       10.43       22.43     10.13 o 
  -4   3  18       39.08       45.23      5.99 o 
  -3   3  18        2.32        0.31      3.47 o 
  -2   3  18        7.42       15.07      4.95 o 
  -1   3  18       43.67       46.43      5.73 o 
   0   3  18       99.01      109.40      7.73 o 
   1   3  18       27.19       27.18      4.40 o 
   2   3  18        9.78       13.13      4.01 o 
   3   3  18       20.71       28.29      5.51 o 
   4   3  18        8.11        8.70      4.41 o 
  -4   4  18        6.89        3.06      4.39 o 
  -3   4  18       19.00       20.69      5.34 o 
  -2   4  18       38.01       50.28     16.78 o 
  -1   4  18       36.32       26.80      5.25 o 
   0   4  18       32.53       31.99      4.51 o 
   1   4  18       42.69       47.38      4.93 o 
   2   4  18        3.41        7.34      3.89 o 
   3   4  18       33.96       56.69     11.38 o 
   4   4  18        3.04        1.28      4.85 o 
  -4   5  18       14.99        9.68      5.02 o 
  -3   5  18        5.79        5.41      4.39 o 
  -2   5  18       12.62        8.69      4.46 o 
  -1   5  18       45.73       47.56      7.43 o 
   0   5  18      101.05      112.05      7.60 o 
   1   5  18       72.31       86.71     16.54 o 
   2   5  18       30.57       33.14      9.43 o 
   3   5  18        3.24        8.04      5.58 o 
   4   5  18        6.74        5.74      5.07 o 
  -4   6  18       37.58       44.38      6.46 o 
  -3   6  18       54.52       53.46      6.50 o 
  -2   6  18        6.83       10.57      5.37 o 
  -1   6  18        6.22        9.10      4.92 o 
   0   6  18       68.39       74.64      7.91 o 
   1   6  18        4.54        8.94      6.32 o 
   2   6  18        2.38       -2.39      4.70 o 
   3   6  18        6.10        6.36      5.67 o 
  -3   7  18       24.43       26.41      6.63 o 
  -2   7  18       19.78       21.44      6.31 o 
  -1   7  18       89.77       95.93      8.97 o 
   0   7  18      131.90      146.24     11.63 o 
   1   7  18       70.41       70.55     14.58 o 
   2   7  18        8.39       20.46      6.22 o 
   3   7  18        7.07        9.42      5.91 o 
  -3   8  18       28.42       13.41      8.50 o 
  -2   8  18        1.37        6.07      4.17 o 
  -1   8  18      109.41      118.89      8.72 o 
   0   8  18       12.61        7.11      4.28 o 
   1   8  18       21.25       31.18      7.02 o 
   2   8  18        2.56        5.96      5.90 o 
  -1   9  18      130.19      121.67      9.13 o 
   0   9  18      138.16      140.75      9.62 o 
   1   9  18       20.01       17.49      5.37 o 
  -4   0  19        3.99        4.84     10.94 o 
  -3   0  19       18.32       15.52     11.15 o 
  -2   0  19       25.90       19.60     11.04 o 
  -1   0  19       37.09       39.74     11.80 o 
   0   0  19        8.47       14.63     10.16 o 
   1   0  19       13.46       12.59     10.77 o 
   2   0  19       41.42       32.51     11.10 o 
   3   0  19        1.30       -2.79      9.60 o 
   4   0  19       15.27       14.49      7.07 o 
  -4   1  19        7.73        5.28      8.61 o 
  -3   1  19        4.83        6.41      4.80 o 
  -2   1  19       26.69       30.36      5.25 o 
  -1   1  19       10.91       14.19      4.73 o 
   0   1  19       10.87        7.06      6.36 o 
   1   1  19       10.78        5.25      6.92 o 
   2   1  19        2.89       11.38      7.24 o 
   3   1  19        3.56       -2.25      4.93 o 
   4   1  19        0.40       -7.11      7.11 o 
  -4   2  19        0.70        5.73      3.92 o 
  -3   2  19        0.11       -1.40      4.79 o 
  -2   2  19        2.87       13.27      9.30 o 
  -1   2  19        4.06        0.67      6.12 o 
   0   2  19        0.04       -5.85      5.85 o 
   1   2  19       50.52       53.94      5.84 o 
   2   2  19       44.64       49.96      8.16 o 
   3   2  19       16.30        4.00      5.00 o 
   4   2  19        3.14       -3.03      5.25 o 
  -4   3  19       19.28       25.92      5.43 o 
  -3   3  19       16.35       12.80      4.72 o 
  -2   3  19       42.43       43.38      5.92 o 
  -1   3  19       39.44       39.80      5.85 o 
   0   3  19        1.93        3.26      4.81 o 
   1   3  19       99.59      129.07     11.57 o 
   2   3  19        3.70        2.36      3.83 o 
   3   3  19        9.46        5.51      4.11 o 
   4   3  19        4.61        2.17      4.24 o 
  -4   4  19       24.45       19.86      5.54 o 
  -3   4  19       59.48       56.19      7.03 o 
  -2   4  19       30.18       26.98      9.71 o 
  -1   4  19       21.41       30.15      7.02 o 
   0   4  19        7.12        9.07      6.35 o 
   1   4  19       65.43       74.21      5.67 o 
   2   4  19       30.50       31.94      4.90 o 
   3   4  19        9.35        8.28      4.88 o 
  -3   5  19       30.83       31.27      5.99 o 
  -2   5  19       23.23       23.72      5.44 o 
  -1   5  19        3.50        3.51      6.18 o 
   0   5  19       52.32       58.84      7.95 o 
   1   5  19       50.35       45.06      6.14 o 
   2   5  19       14.11       15.18      8.90 o 
   3   5  19       39.30       46.82      7.10 o 
  -3   6  19       64.25       79.54      7.71 o 
  -2   6  19       36.89       39.87      7.07 o 
  -1   6  19       71.92       77.67     11.52 o 
   0   6  19       63.95       68.25      8.13 o 
   1   6  19       26.91       29.27      6.66 o 
   2   6  19       14.59       21.55      6.26 o 
   3   6  19        6.89       10.93      8.11 o 
  -2   7  19        1.14        0.43      6.11 o 
  -1   7  19        1.86        3.12      4.92 o 
   0   7  19       24.49       25.14      6.30 o 
   1   7  19        3.41       10.59      5.95 o 
   2   7  19        2.20       -6.03      6.09 o 
  -1   8  19       23.36       18.44      5.02 o 
   0   8  19       76.96       94.81      8.29 o 
   1   8  19       17.25       13.36      6.50 o 
  -4   0  20       98.07      120.83     15.43 o 
  -3   0  20        3.94        3.48     11.26 o 
  -2   0  20       37.33       50.77     13.08 o 
  -1   0  20       34.31       30.91     12.16 o 
   0   0  20        0.10       -5.89      9.85 o 
   1   0  20        8.23       12.99     11.62 o 
   2   0  20       12.67        7.03     10.66 o 
   3   0  20       38.03       61.38     12.99 o 
  -3   1  20       41.28       42.96      9.30 o 
  -2   1  20       42.90       47.92      9.07 o 
  -1   1  20      193.71      242.44     13.44 o 
   0   1  20       51.04       60.64     12.37 o 
   1   1  20        5.68       10.92      7.34 o 
   2   1  20        5.12       -2.06      7.31 o 
   3   1  20       15.53        8.90      7.89 o 
  -3   2  20        8.20        3.05      5.15 o 
  -2   2  20       40.04       46.11      6.08 o 
  -1   2  20        0.55       -4.56      4.56 o 
   0   2  20       23.31       19.27      5.21 o 
   1   2  20       20.11       21.05      5.37 o 
   2   2  20       17.61       17.15      7.92 o 
   3   2  20        0.42        1.54      4.84 o 
  -3   3  20       59.09       57.16      6.59 o 
  -2   3  20       64.47       67.46      6.73 o 
  -1   3  20        6.33       11.95      5.16 o 
   0   3  20       46.53       57.16      6.30 o 
   1   3  20       14.09       18.40      5.45 o 
   2   3  20        0.16       -1.11      5.17 o 
   3   3  20       14.76       16.87      4.63 o 
  -3   4  20       48.61       54.41      6.65 o 
  -2   4  20       35.79       40.41      7.47 o 
  -1   4  20        0.19       -3.39      9.07 o 
   0   4  20        2.27        1.39      7.39 o 
   1   4  20        2.72        2.30      6.17 o 
   2   4  20       27.75       33.16      5.48 o 
  -2   5  20       28.71       24.35      5.45 o 
  -1   5  20       28.39       39.69      7.77 o 
   0   5  20       22.05       23.08      7.27 o 
   1   5  20       12.94        9.24      6.57 o 
   2   5  20       31.23       35.53      6.11 o 
  -2   6  20       18.36       14.12      5.22 o 
  -1   6  20        6.36        5.98      8.10 o 
   0   6  20       16.91       10.69      8.51 o 
   1   6  20        3.41       -0.06      4.64 o 
  -3   0  21       23.94       29.77     12.72 o 
  -2   0  21      185.30      191.45     18.45 o 
  -1   0  21        4.92       10.58     12.10 o 
   0   0  21       16.27       10.94     11.43 o 
   1   0  21       45.14       50.78     13.04 o 
   2   0  21        0.70       -1.35     11.27 o 
  -2   1  21       14.15        5.08      8.07 o 
  -1   1  21      271.71      272.95     21.02 o 
   0   1  21       59.32       51.14     10.51 o 
   1   1  21        5.76        2.86      8.09 o 
   2   1  21       12.10       11.09      8.25 o 
  -2   2  21      101.94      136.06     11.50 o 
  -1   2  21       24.19       30.31      8.92 o 
   0   2  21       59.35       90.65     10.48 o 
   1   2  21       17.23       18.86     10.93 o 
   2   2  21       13.89        2.73      7.95 o 
  -2   3  21       48.71       45.61      6.38 o 
  -1   3  21       35.35       25.61      5.81 o 
   0   3  21       26.03       27.71      7.72 o 
   1   3  21        6.48        7.55      5.40 o 
   2   3  21       16.87       18.69      5.63 o 
  -1   4  21       55.37       63.84      8.40 o 
   0   4  21       70.66       75.17      8.64 o 
   1   4  21       24.46       31.91      7.29 o 
   0   5  21       15.73       19.42      7.26 o 
  -1   0  22      157.55      126.13     16.16 o 
   0   0  22        8.93       20.63     12.32 o 
   0   1  22        4.25       -6.28     15.71 o 
                                                 
